# Supplementary material for: Analysis of the chromosomal clustering of Fusarium-responsive wheat genes uncovers new players in the defence against head blight disease
Source: Sci Rep. 2021 Apr 2;11:7446. doi: 10.1038/s41598-021-86362-4 (PMC8018971; doi:10.1038/s41598-021-86362-4)
Supplement: Supplementary file 3 — Supplementary Dataset 1 [file 41598_2021_86362_MOESM3_ESM.xlsx]

## Sheet: Title page
SUPPLEMENTARY DATASET 1
Analysis of the chromosomal clustering of Fusarium-responsive wheat genes uncovers new players in the defence against head blight disease
Alexandre Perochon1,+, Harriet R. Benbow1,+, Katarzyna Ślęczka-Brady1, Keshav B. Malla1 and Fiona M. Doohan1,*
1UCD School of Biology and Environmental Science and Earth Institute, College of Science, University College Dublin, Belfield, Dublin 4, Ireland
*Corresponding author email: fiona.doohan@ucd.ie
+These authors contributed equally to this work

## Sheet: Chr1A
Cluster	Record	Type	From	To	Size (kb)	Core domains	CD-HIT Clusters	Most similar known cluster	MIBiG BGC-ID
Cluster 1	1AIWGSC	Lignan-Terpene	4712696	5244862	532.17	2OG-FeII_Oxy, DIOX_N, Dirigent, Terpene_synth, Terpene_synth_C, Transferase	4	-	-
Cluster 2	1AIWGSC	Polyketide	14691068	14911465	220.4	Chal_sti_synt_C, Chal_sti_synt_N, Methyltransf_2	3	-	-
Cluster 3	1AIWGSC	Saccharide	496061768	496718723	656.96	Acetyltransf_1, UDPGT_2, p450	3	-	-
Cluster 4	1AIWGSC	Saccharide	510276694	510869875	593.18	2OG-FeII_Oxy, DIOX_N, Methyltransf_11, UDPGT_2	3	-	-
Cluster 5	1AIWGSC	Saccharide	520061309	520635016	573.71	2OG-FeII_Oxy, DIOX_N, Glycos_transf_2, Peptidase_S10	3	-	-
Cluster 6	1AIWGSC	Putative	521813573	522946452	1132.88	2OG-FeII_Oxy, DIOX_N, Methyltransf_2, p450	5	-	-

## Sheet: Chr1B
Cluster	Record	Type	From	To	Size (kb)	Core domains	CD-HIT Clusters	Most similar known cluster	MIBiG BGC-ID
Cluster 1	1BIWGSC	Lignan	6243295	6815364	572.07	Dirigent, Transferase	3	-	-
Cluster 2	1BIWGSC	Lignan	7877723	8167332	289.61	Dirigent, Methyltransf_2, Transferase	3	-	-
Cluster 3	1BIWGSC	Saccharide	10306525	11518230	1211.7	Methyltransf_3, Peptidase_S10, UDPGT_2, p450	4	-	-
Cluster 4	1BIWGSC	Polyketide	19607201	20686541	1079.34	Chal_sti_synt_C, Chal_sti_synt_N, Methyltransf_2	3	-	-
Cluster 5	1BIWGSC	Polyketide	32840611	33216969	376.36	2OG-FeII_Oxy, Chal_sti_synt_C, Chal_sti_synt_N, DIOX_N, Transferase	3	-	-
Cluster 6	1BIWGSC	Saccharide	573112920	573964749	851.83	2OG-FeII_Oxy, DIOX_N, Glycos_transf_2, Peptidase_S10	3	-	-
Cluster 7	1BIWGSC	Putative	576523654	578209162	1685.51	2OG-FeII_Oxy, DIOX_N, Methyltransf_2, p450	4	-	-

## Sheet: Chr1D
Cluster	Record	Type	From	To	Size (kb)	Core domains	CD-HIT Clusters	Most similar known cluster	MIBiG BGC-ID
Cluster 1	1DIWGSC	Saccharide	8205117	8446801	241.68	Methyltransf_3, UDPGT_2, p450	3	-	-
Cluster 2	1DIWGSC	Polyketide	13592757	14322219	729.46	Chal_sti_synt_C, Chal_sti_synt_N, Methyltransf_2	3	-	-
Cluster 3	1DIWGSC	Polyketide	18962128	19168938	206.81	Chal_sti_synt_C, Chal_sti_synt_N, Lyase_aromatic	3	-	-
Cluster 4	1DIWGSC	Saccharide	399264738	400312291	1047.55	Acetyltransf_1, UDPGT_2, p450	3	-	-
Cluster 5	1DIWGSC	Putative	426808508	427657853	849.35	2OG-FeII_Oxy, DIOX_N, Methyltransf_2, p450	4	-	-
Cluster 6	1DIWGSC	Polyketide	442453846	442982495	528.65	Chal_sti_synt_C, Chal_sti_synt_N, Methyltransf_2, p450	4	-	-
Cluster 7	1DIWGSC	Polyketide	467021916	467692651	670.74	2OG-FeII_Oxy, Chal_sti_synt_C, DIOX_N, p450	3	-	-

## Sheet: Chr2A
Cluster	Record	Type	From	To	Size (kb)	Core domains	CD-HIT Clusters	Most similar known cluster	MIBiG BGC-ID
Cluster 1	2AIWGSC	Terpene	2719834	2915953	196.12	Terpene_synth, Terpene_synth_C, Transferase, p450	6	-	-
Cluster 2	2AIWGSC	Polyketide	5743979	5969059	225.08	Chal_sti_synt_C, Chal_sti_synt_N, p450	4	-	-
Cluster 3	2AIWGSC	Putative	6148993	7346681	1197.69	Transferase, p450	4	-	-
Cluster 4	2AIWGSC	Terpene-Polyketide	10400885	11373933	973.05	COesterase, Chal_sti_synt_C, Chal_sti_synt_N, Terpene_synth, Terpene_synth_C, p450	5	-	-
Cluster 5	2AIWGSC	Polyketide	11857682	12164219	306.54	2OG-FeII_Oxy, Chal_sti_synt_C, Chal_sti_synt_N, DIOX_N, Methyltransf_7, p450	4	-	-
Cluster 6	2AIWGSC	Saccharide-Terpene	12198132	13118072	919.94	2OG-FeII_Oxy, DIOX_N, Terpene_synth, Terpene_synth_C, UDPGT_2, p450	7	-	-
Cluster 7	2AIWGSC	Lignan-Saccharide	21076611	22770819	1694.21	Amino_oxidase, Dirigent, UDPGT_2, p450	4	-	-
Cluster 8	2AIWGSC	Lignan	27075676	27502321	426.64	2OG-FeII_Oxy, Dirigent, Transferase	3	-	-
Cluster 9	2AIWGSC	Saccharide	30787837	31279295	491.46	Peptidase_S10, UDPGT_2	3	-	-
Cluster 10	2AIWGSC	Saccharide-Alkaloid	35357682	35682303	324.62	Str_synth, UDPGT_2, p450	3	-	-
Cluster 11	2AIWGSC	Lignan-Saccharide	120371584	121240291	868.71	Aminotran_1_2, Dirigent, Glycos_transf_1	4	-	-
Cluster 12	2AIWGSC	Lignan-Alkaloid	407820212	409910584	2090.37	Dirigent, Str_synth	4	-	-
Cluster 13	2AIWGSC	Saccharide	446803771	448709611	1905.84	AMP-binding, Methyltransf_11, Peptidase_S10, UDPGT_2	4	-	-
Cluster 14	2AIWGSC	Saccharide	708748749	709812162	1063.41	UDPGT_2, p450	3	-	-
Cluster 15	2AIWGSC	Saccharide	721762587	722134323	371.74	2OG-FeII_Oxy, DIOX_N, UDPGT_2, adh_short	3	-	-
Cluster 16	2AIWGSC	Putative	723460041	724082520	622.48	2OG-FeII_Oxy, DIOX_N, Peptidase_S10, Transferase, p450	5	-	-

## Sheet: Chr2B
Cluster	Record	Type	From	To	Size (kb)	Core domains	CD-HIT Clusters	Most similar known cluster	MIBiG BGC-ID
Cluster 1	2BIWGSC	Terpene	1	576386	576.38	Terpene_synth, Terpene_synth_C, Transferase, p450	4	-	-
Cluster 2	2BIWGSC	Polyketide	3711923	4555119	843.2	COesterase, Chal_sti_synt_C, Chal_sti_synt_N, p450	5	-	-
Cluster 3	2BIWGSC	Terpene	6681598	7206927	525.33	Terpene_synth, Terpene_synth_C, Transferase, p450	8	-	-
Cluster 4	2BIWGSC	Terpene	7395789	8345690	949.9	Terpene_synth, Terpene_synth_C, Transferase, p450	8	-	-
Cluster 5	2BIWGSC	Polyketide	8675130	9357416	682.29	Chal_sti_synt_C, Chal_sti_synt_N, Lyase_aromatic, p450	6	-	-
Cluster 6	2BIWGSC	Lignan-Saccharide	12993831	13265302	271.47	Dirigent, UDPGT_2, p450	4	-	-
Cluster 7	2BIWGSC	Terpene	14104423	16088961	1984.54	Terpene_synth, Terpene_synth_C, p450	3	-	-
Cluster 8	2BIWGSC	Saccharide-Terpene	18152158	18410067	257.91	2OG-FeII_Oxy, DIOX_N, Terpene_synth, Terpene_synth_C, UDPGT_2	3	-	-
Cluster 9	2BIWGSC	Terpene-Saccharide-Polyketide	18637183	19147435	510.25	Chal_sti_synt_C, Chal_sti_synt_N, Methyltransf_2, Terpene_synth, Terpene_synth_C, UDPGT_2	6	-	-
Cluster 10	2BIWGSC	Terpene-Lignan-Polyketide	24035139	24924209	889.07	Chal_sti_synt_C, Chal_sti_synt_N, Dirigent, SQHop_cyclase_C, SQHop_cyclase_N, Transferase, p450	5	-	-
Cluster 11	2BIWGSC	Lignan-Terpene	30509715	31429108	919.39	Dirigent, Terpene_synth, Transferase, p450	4	-	-
Cluster 12	2BIWGSC	Lignan-Saccharide	33862877	34498008	635.13	Amino_oxidase, Dirigent, UDPGT_2, oMT	3	-	-
Cluster 13	2BIWGSC	Putative	36789565	37415160	625.6	Aminotran_1_2, p450	4	-	-
Cluster 14	2BIWGSC	Lignan-Saccharide	150883279	151729740	846.46	Dirigent, UDPGT_2	3	-	-
Cluster 15	2BIWGSC	Lignan-Saccharide	170230931	171192404	961.47	Aminotran_1_2, Dirigent, Glycos_transf_1	4	-	-
Cluster 16	2BIWGSC	Saccharide	226044404	226897724	853.32	2OG-FeII_Oxy, DIOX_N, UDPGT_2, p450	3	-	-
Cluster 17	2BIWGSC	Lignan-Alkaloid	389978584	390941063	962.48	Dirigent, Str_synth	4	-	-
Cluster 18	2BIWGSC	Putative	454531340	454986540	455.2	Transferase, p450	4	-	-
Cluster 19	2BIWGSC	Terpene	637646240	639305971	1659.73	Terpene_synth, Terpene_synth_C, Transferase, p450	5	-	-
Cluster 20	2BIWGSC	Terpene	642650857	643492482	841.62	Terpene_synth, Terpene_synth_C, Transferase, p450	3	-	-
Cluster 21	2BIWGSC	Saccharide	681858010	682343950	485.94	UDPGT_2, p450	3	-	-
Cluster 22	2BIWGSC	Saccharide	708700404	709095630	395.23	2OG-FeII_Oxy, DIOX_N, UDPGT_2, adh_short	3	-	-
Cluster 23	2BIWGSC	Putative	786944487	787933012	988.52	AMP-binding, Epimerase, Methyltransf_2, Transferase, p450	6	-	-
Cluster 24	2BIWGSC	Polyketide	791359391	792803133	1443.74	2OG-FeII_Oxy, Amino_oxidase, Chal_sti_synt_C, Chal_sti_synt_N, DIOX_N, Epimerase, p450	6	-	-

## Sheet: Chr2D
Cluster	Record	Type	From	To	Size (kb)	Core domains	CD-HIT Clusters	Most similar known cluster	MIBiG BGC-ID
Cluster 1	2DIWGSC	Terpene	1976954	2276097	299.14	Terpene_synth_C, p450	3	-	-
Cluster 2	2DIWGSC	Terpene	2478731	2964067	485.34	Terpene_synth, Terpene_synth_C, Transferase, p450	8	-	-
Cluster 3	2DIWGSC	Terpene	3124260	4808399	1684.14	Terpene_synth, Terpene_synth_C, Transferase, p450	7	-	-
Cluster 4	2DIWGSC	Polyketide	7531738	8052559	520.82	COesterase, Chal_sti_synt_C, Chal_sti_synt_N, Transferase, p450	5	-	-
Cluster 5	2DIWGSC	Saccharide	9849435	9926245	76.81	UDPGT_2, p450	3	-	-
Cluster 6	2DIWGSC	Terpene-Polyketide	10183495	10836131	652.64	COesterase, Chal_sti_synt_C, Chal_sti_synt_N, Terpene_synth, Terpene_synth_C, p450	5	-	-
Cluster 7	2DIWGSC	Terpene-Saccharide-Polyketide	11414568	12626892	1212.32	2OG-FeII_Oxy, Chal_sti_synt_C, Chal_sti_synt_N, DIOX_N, Methyltransf_2, Terpene_synth, Terpene_synth_C, UDPGT_2, p450	10	-	-
Cluster 8	2DIWGSC	Lignan-Polyketide	13404962	13641278	236.32	Chal_sti_synt_C, Chal_sti_synt_N, Dirigent, Transferase, p450	5	-	-
Cluster 9	2DIWGSC	Saccharide	21465811	22244034	778.22	UDPGT_2, p450	3	-	-
Cluster 10	2DIWGSC	Putative	22986562	23455947	469.38	Aminotran_1_2, adh_short_C2, p450	4	-	-
Cluster 11	2DIWGSC	Lignan	24853458	25068015	214.56	2OG-FeII_Oxy, Dirigent, Transferase	3	-	-
Cluster 12	2DIWGSC	Saccharide	63516259	63714621	198.36	Methyltransf_11, UDPGT_2	3	-	-
Cluster 13	2DIWGSC	Lignan-Saccharide	118454079	119173405	719.33	Aminotran_1_2, Dirigent, Glycos_transf_1	3	-	-
Cluster 14	2DIWGSC	Saccharide	336458731	338947527	2488.8	AMP-binding, Peptidase_S10, UDPGT_2	3	-	-
Cluster 15	2DIWGSC	Putative	369246221	371462873	2216.65	AMP-binding, Epimerase, adh_short_C2, p450	4	-	-
Cluster 16	2DIWGSC	Terpene	536144080	537271977	1127.9	Terpene_synth, Terpene_synth_C, Transferase, p450	3	-	-
Cluster 17	2DIWGSC	Saccharide	586952126	587230659	278.53	2OG-FeII_Oxy, UDPGT_2, adh_short	3	-	-
Cluster 18	2DIWGSC	Putative	589200550	589766589	566.04	2OG-FeII_Oxy, Transferase, p450	4	-	-
Cluster 19	2DIWGSC	Saccharide	598695157	598931856	236.7	UDPGT_2, p450	3	-	-
Cluster 20	2DIWGSC	Putative	650435874	650722675	286.8	AMP-binding, Epimerase, p450	4	-	-

## Sheet: Chr3A
Cluster	Record	Type	From	To	Size (kb)	Core domains	CD-HIT Clusters	Most similar known cluster	MIBiG BGC-ID
Cluster 1	3AIWGSC	Saccharide	10135929	10339156	203.23	Epimerase, Glycos_transf_1	3	-	-
Cluster 2	3AIWGSC	Terpene-Saccharide-Polyketide	508073849	509632002	1558.15	Chal_sti_synt_C, Chal_sti_synt_N, NAD_binding_1, Prenyltrans, UDPGT_2	6	-	-
Cluster 3	3AIWGSC	Saccharide	576191343	577652208	1460.87	UDPGT_2, p450	4	-	-
Cluster 4	3AIWGSC	Alkaloid	597095895	597423035	327.14	Bet_v_1, Epimerase, Methyltransf_11	3	-	-
Cluster 5	3AIWGSC	Saccharide-Terpene	667036217	667898196	861.98	Glycos_transf_1, Terpene_synth, Terpene_synth_C, p450	5	-	-
Cluster 6	3AIWGSC	Lignan	686110230	686182954	72.72	2OG-FeII_Oxy, DIOX_N, Dirigent, adh_short	3	-	-
Cluster 7	3AIWGSC	Saccharide-Terpene	727942618	728522696	580.08	PRISE, Transferase, UDPGT_2	3	-	-
Cluster 8	3AIWGSC	Saccharide	742827228	742974396	147.17	UDPGT_2, p450	3	-	-

## Sheet: Chr3B
Cluster	Record	Type	From	To	Size (kb)	Core domains	CD-HIT Clusters	Most similar known cluster	MIBiG BGC-ID
Cluster 1	3BIWGSC	Saccharide	16364951	17077720	712.77	Cellulose_synt, UDPGT_2	3	-	-
Cluster 2	3BIWGSC	Saccharide	39319948	39680386	360.44	Methyltransf_7, UDPGT_2	3	-	-
Cluster 3	3BIWGSC	Terpene	57031403	59233444	2202.04	Prenyltrans, Transferase, p450	3	-	-
Cluster 4	3BIWGSC	Putative	127614447	130351387	2736.94	2OG-FeII_Oxy, Aminotran_1_2, COesterase, DIOX_N	4	-	-
Cluster 5	3BIWGSC	Terpene	136275370	136977055	701.68	Terpene_synth, Terpene_synth_C, Transferase, p450	3	-	-
Cluster 6	3BIWGSC	Saccharide	224815273	225460723	645.45	Peptidase_S10, UDPGT_2	3	-	-
Cluster 7	3BIWGSC	Saccharide-Polyketide	503782204	505454972	1672.77	Chal_sti_synt_C, Chal_sti_synt_N, NAD_binding_1, UDPGT_2	4	-	-
Cluster 8	3BIWGSC	Saccharide	573392749	574784962	1392.21	UDPGT_2, p450	4	-	-
Cluster 9	3BIWGSC	Alkaloid	597733342	598278672	545.33	Bet_v_1, Epimerase, Methyltransf_11	3	-	-
Cluster 10	3BIWGSC	Terpene	703981152	704308914	327.76	Terpene_synth, Terpene_synth_C, p450	3	-	-
Cluster 11	3BIWGSC	Lignan	726333168	726891946	558.78	Dirigent, adh_short	3	-	-
Cluster 12	3BIWGSC	Saccharide-Terpene	804901730	805495858	594.13	PRISE, Transferase, UDPGT_2, p450	4	-	-
Cluster 13	3BIWGSC	Lignan	822489850	822878620	388.77	2OG-FeII_Oxy, DIOX_N, Dirigent, Lipoxygenase	3	-	-

## Sheet: Chr3D
Cluster	Record	Type	From	To	Size (kb)	Core domains	CD-HIT Clusters	Most similar known cluster	MIBiG BGC-ID
Cluster 1	3DIWGSC	Saccharide-Polyketide	387156327	388606856	1450.53	Chal_sti_synt_C, Chal_sti_synt_N, NAD_binding_1, UDPGT_2	4	-	-
Cluster 2	3DIWGSC	Alkaloid	454873905	455086347	212.44	Bet_v_1, Epimerase, Methyltransf_11	3	-	-
Cluster 3	3DIWGSC	Lignan	548509926	548705695	195.77	2OG-FeII_Oxy, DIOX_N, Dirigent, adh_short	3	-	-
Cluster 4	3DIWGSC	Saccharide-Terpene	597868255	598210993	342.74	PRISE, Transferase, UDPGT_2	3	-	-

[truncated: 13 more sheets: Chr4A, Chr4B, Chr4D, Chr5A, Chr5B, Chr5D, Chr6A, Chr6B, Chr6D, Chr7A, Chr7B, Chr7D, Un]
