# Supplementary material for: Analysis of the chromosomal clustering of Fusarium-responsive wheat genes uncovers new players in the defence against head blight disease
Source: Sci Rep. 2021 Apr 2;11:7446. doi: 10.1038/s41598-021-86362-4 (PMC8018971; doi:10.1038/s41598-021-86362-4)
Supplement: Supplementary file 4 — Supplementary Dataset 2 [file 41598_2021_86362_MOESM4_ESM.xlsx]

## Sheet: Title page
SUPPLEMENTARY DATASET 2
Analysis of the chromosomal clustering of Fusarium-responsive wheat genes uncovers new players in the defence against head blight disease
Alexandre Perochon1,+, Harriet R. Benbow1,+, Katarzyna Ślęczka-Brady1, Keshav B. Malla1 and Fiona M. Doohan1,*
1UCD School of Biology and Environmental Science and Earth Institute, College of Science, University College Dublin, Belfield, Dublin 4, Ireland
*Corresponding author email: fiona.doohan@ucd.ie
+These authors contributed equally to this work

## Sheet: Chr2A MGC 6
Gene ID	From	To	Strand	Category	Domains	FRGC ID	Fusarium response
TraesCS2A02G026300	12208825	12209721	-	Other genes	n/a	n/a	no
TraesCS2A02G026400	12221357	12225364	-	Other genes	n/a	n/a	no
TraesCS2A02G026500	12247252	12249925	-	Dioxygenase	DIOX_N (E=1.8e-12), 2OG-FeII_Oxy (E=3.4e-26)	n/a	yes
TraesCS2A02G026600	12287728	12288951	+	Other genes	n/a	n/a	yes
TraesCS2A02G026700	12289632	12291480	-	Dioxygenase	DIOX_N (E=2.8e-12), 2OG-FeII_Oxy (E=4.3e-29)	n/a	no
TraesCS2A02G026800	12315178	12316520	-	Dioxygenase	DIOX_N (E=1.1e-15), 2OG-FeII_Oxy (E=4.4e-27)	n/a	yes
TraesCS2A02G026900	12325205	12327439	+	Other genes	n/a	n/a	no
TraesCS2A02G027000	12330713	12341888	+	Other genes	n/a	n/a	no
TraesCS2A02G027100	12363966	12368707	-	Terpene synthase	Terpene_synth_C (E=7e-07), Terpene_synth (E=8.9e-48)	n/a	no
TraesCS2A02G027200	12426821	12434521	-	Terpene synthase	Terpene_synth_C (E=1.1e-07), Terpene_synth (E=2.9e-47)	n/a	no
TraesCS2A02G027300	12588195	12590152	-	Cytochrome 450	p450 (E=9.5e-95)	8	yes
TraesCS2A02G027400	12610231	12611808	-	Cytochrome 450	p450 (E=1.3e-89)	8	yes
TraesCS2A02G027500	12700376	12702342	-	Cytochrome 450	p450 (E=3.1e-99)	8	yes
TraesCS2A02G027600	12738161	12742367	+	Terpene synthase	Terpene_synth_C (E=1.4e-67), Terpene_synth (E=3.6e-45)	8	yes
TraesCS2A02G027700	12803899	12805535	-	Cytochrome 450	p450 (E=1.2e-93)	8	yes
TraesCS2A02G027800	12893213	12897412	+	Terpene synthase	Terpene_synth_C (E=1.4e-07), Terpene_synth (E=9.8e-46)	8	yes
TraesCS2A02G027900	12903588	12904622	-	Other genes	n/a	8	no
TraesCS2A02G028000	12911805	12913226	-	Glycosyltransferase	UDPGT_2 (E=2.4e-69)	8	yes
TraesCS2A02G028100	12960490	12965170	-	Terpene synthase	Terpene_synth_C (E=4.6e-67), Terpene_synth (E=2.2e-44)	n/a	no
TraesCS2A02G028200	12967943	12978807	+	Terpene synthase	Terpene_synth_C (E=3.3e-07), Terpene_synth (E=1.2e-47)	n/a	no
TraesCS2A02G028300	12981748	12986269	+	Other genes	n/a	n/a	no
TraesCS2A02G028400	12990399	12992020	+	Glycosyltransferase	UDPGT_2 (E=3.9e-107)	n/a	no
TraesCS2A02G028500	13003157	13004711	-	Glycosyltransferase	UDPGT_2 (E=8.8e-108)	n/a	yes
TraesCS2A02G028600	13010050	13011750	+	Other genes	n/a	n/a	yes
TraesCS2A02G028700	13013246	13014790	+	Glycosyltransferase	UDPGT_2 (E=8.1e-115)	n/a	yes
TraesCS2A02G028800	13015871	13028444	-	Other genes	n/a	n/a	no
TraesCS2A02G028900	13030516	13036524	+	Other genes	n/a	n/a	no
TraesCS2A02G029000	13037812	13039390	-	Glycosyltransferase	UDPGT_2 (E=1.9e-116)	n/a	no
TraesCS2A02G029100	13067452	13067766	-	Glycosyltransferase	UDPGT_2 (E=6.7e-21)	n/a	no
TraesCS2A02G029200	13068412	13068952	-	Glycosyltransferase	UDPGT_2 (E=7.8e-17)	n/a	no
TraesCS2A02G029300	13101063	13107546	-	Other genes	n/a	n/a	no
TraesCS2A02G029400	13115653	13116909	+	Other genes	n/a	n/a	no

## Sheet: Chr2B MGC 7
Gene ID	From	To	Strand	Category	Domains	FRGC ID	Fusarium response
TraesCS2B02G030900	14211752	14214240	-	Terpene synthase	Terpene_synth_C (E=3.5e-53), Terpene_synth (E=1.2e-30)	n/a	no
TraesCS2B02G031000	14349056	14351474	-	Terpene synthase	Terpene_synth_C (E=9.6e-87), Terpene_synth (E=4.1e-32)	n/a	no
TraesCS2B02G031100	14404715	14407229	-	Terpene synthase	Terpene_synth_C (E=2.1e-83), Terpene_synth (E=1.3e-35)	n/a	no
TraesCS2B02G031200	14412168	14414986	+	Cytochrome 450	p450 (E=8.9e-94)	n/a	no
TraesCS2B02G031300	14433466	14434661	-	Terpene synthase	Terpene_synth_C (E=1.5e-73)	n/a	no
TraesCS2B02G031400	14459059	14460254	-	Terpene synthase	Terpene_synth_C (E=1.6e-74)	n/a	no
TraesCS2B02G031500	14487557	14490780	-	Terpene synthase	Terpene_synth_C (E=1.2e-74), Terpene_synth (E=3.4e-22)	n/a	no
TraesCS2B02G031600	14617245	14619673	-	Terpene synthase	Terpene_synth_C (E=2.6e-84), Terpene_synth (E=7.3e-33)	n/a	no
TraesCS2B02G031700	14788702	14796017	+	Cytochrome 450	p450 (E=2.2e-95)	n/a	no
TraesCS2B02G031800	14833697	14836565	-	Other genes	n/a	n/a	no
TraesCS2B02G031900	14950688	14952485	-	Cytochrome 450	p450 (E=5.7e-80)	n/a	no
TraesCS2B02G032000	15088418	15090199	-	Cytochrome 450	p450 (E=9.9e-61)	n/a	no
TraesCS2B02G032100	15117954	15119631	-	Cytochrome 450	p450 (E=2.1e-90)	n/a	no
TraesCS2B02G032200	15207242	15207505	-	Other genes	n/a	n/a	no
TraesCS2B02G032300	15461423	15464466	+	Terpene synthase	Terpene_synth_C (E=5.5e-86), Terpene_synth (E=2.3e-31)	n/a	no
TraesCS2B02G032400	15636853	15637470	-	Cytochrome 450	p450 (E=6.4e-54)	n/a	no
TraesCS2B02G032500	15681710	15700306	+	Cytochrome 450	p450 (E=1e-94)	11	yes
TraesCS2B02G032600	15743946	15747008	+	Cytochrome 450	p450 (E=3.1e-92)	11	yes
TraesCS2B02G032700	15759982	15761772	+	Cytochrome 450	p450 (E=3.8e-24)	11	no
TraesCS2B02G032800	15788467	15789601	-	Cytochrome 450	p450 (E=1.7e-68)	11	no
TraesCS2B02G032900	15805716	15808778	+	Cytochrome 450	p450 (E=8.3e-93)	11	yes
TraesCS2B02G033000	15881223	15882939	-	Cytochrome 450	p450 (E=3.7e-89)	11	yes
TraesCS2B02G033100	15904056	15907118	+	Cytochrome 450	p450 (E=8.3e-93)	11	yes
TraesCS2B02G033200	15981246	15981632	-	Cytochrome 450	p450 (E=1.8e-24)	11	yes
TraesCS2B02G033300	16038134	16040173	-	Other genes	n/a	11	yes

## Sheet: Chr2B MGC 19
Gene ID	From	To	Strand	Category	Domains	FRGC ID	Fusarium response
TraesCS2B02G444900	637764830	637768797	-	Terpene synthase	Terpene_synth_C (E=2.8e-72), Terpene_synth (E=1.3e-45)	n/a	no
TraesCS2B02G445000	637797439	637799559	+	Cytochrome 450	p450 (E=1.3e-90)	n/a	no
TraesCS2B02G445100	637930399	637936276	-	Terpene synthase	Terpene_synth_C (E=1.1e-70), Terpene_synth (E=5.9e-47)	13	yes
TraesCS2B02G445200	638261809	638267798	-	Terpene synthase	Terpene_synth_C (E=4.2e-73), Terpene_synth (E=2e-43)	13	yes
TraesCS2B02G445300	638268667	638277300	+	Cytochrome 450	p450 (E=3e-79)	13	yes
TraesCS2B02G445400	638519624	638530122	+	Cytochrome 450	p450 (E=5.6e-80)	13	yes
TraesCS2B02G445500	638629869	638634283	-	Terpene synthase	Terpene_synth_C (E=8.2e-12), Terpene_synth (E=1.3e-46)	13	yes
TraesCS2B02G445600	638751575	638753606	+	Cytochrome 450	p450 (E=6.3e-94)	13	yes
TraesCS2B02G445700	638754996	638759820	-	Terpene synthase	Terpene_synth_C (E=4.6e-77), Terpene_synth (E=2.5e-45)	13	yes
TraesCS2B02G445800	638772797	638776272	-	Terpene synthase	Terpene_synth_C (E=8.9e-72), Terpene_synth (E=8.4e-37)	13	no
TraesCS2B02G445900	638955254	638958923	-	Terpene synthase	Terpene_synth_C (E=2.4e-73), Terpene_synth (E=1.8e-36)	13	no
TraesCS2B02G446000	638962981	638968217	+	Other genes	n/a	13	no
TraesCS2B02G446100	638969078	638971513	-	Other genes	n/a	13	yes
TraesCS2B02G446200	638972996	638974200	-	Other genes	n/a	n/a	no
TraesCS2B02G446235	639025725	639027509	-	Other genes	n/a	n/a	no
TraesCS2B02G446300	639184216	639187381	-	BAHD acyltransferase	Transferase (E=1.9e-29)	n/a	no
TraesCS2B02G446400	639215124	639218311	+	Other genes	n/a	n/a	no
TraesCS2B02G446500	639219040	639223202	-	Other genes	n/a	n/a	no
TraesCS2B02G446600	639233713	639234420	+	Other genes	n/a	n/a	no

## Sheet: Chr2D MGC 7
Gene ID	From	To	Strand	Category	Domains	FRGC ID	Fusarium response
TraesCS2D02G027400	11420038	11422341	+	Other genes	n/a	n/a	no
TraesCS2D02G027500	11423304	11426606	-	Other genes	n/a	n/a	no
TraesCS2D02G027600	11459956	11462479	-	Dioxygenase	DIOX_N (E=1.3e-14), 2OG-FeII_Oxy (E=3.7e-27)	n/a	no
TraesCS2D02G027700	11476720	11478047	-	Ketosynthase	Chal_sti_synt_C (E=1.7e-72), Chal_sti_synt_N (E=4.1e-125)	n/a	no
TraesCS2D02G027800	11495702	11496544	-	Ketosynthase	Chal_sti_synt_N (E=3.8e-104)	n/a	no
TraesCS2D02G027900	11508627	11509902	-	Ketosynthase	Chal_sti_synt_C (E=5.7e-73), Chal_sti_synt_N (E=4.9e-125)	n/a	no
TraesCS2D02G028000	11521041	11522974	-	Dioxygenase	DIOX_N (E=1.6e-16), 2OG-FeII_Oxy (E=5.5e-28)	n/a	yes
TraesCS2D02G028100	11550312	11554314	-	Other genes	n/a	n/a	no
TraesCS2D02G028200	11558797	11562823	-	Other genes	n/a	n/a	no
TraesCS2D02G028300	11575923	11581087	-	Other genes	n/a	n/a	no
TraesCS2D02G028400	11608917	11615420	-	Other genes	n/a	n/a	no
TraesCS2D02G028500	11627309	11629525	-	Dioxygenase	DIOX_N (E=2.3e-12), 2OG-FeII_Oxy (E=4.2e-27)	n/a	no
TraesCS2D02G028600	11774695	11775912	+	Other genes	n/a	n/a	yes
TraesCS2D02G028700	11782041	11784259	+	Other genes	DIOX_N (E=1.3e-12), 2OG-FeII_Oxy (E=1.3e-27)	n/a	no
TraesCS2D02G028800	11820685	11822928	+	Other genes	n/a	n/a	no
TraesCS2D02G028900	11823537	11824844	-	Dioxygenase	DIOX_N (E=1.6e-15), 2OG-FeII_Oxy (E=4.8e-25)	n/a	yes
TraesCS2D02G029000	11840914	11843154	+	Other genes	n/a	n/a	no
TraesCS2D02G029100	11844935	11856310	+	Other genes	n/a	n/a	no
TraesCS2D02G029200	11857271	11860646	-	Other genes	n/a	n/a	no
TraesCS2D02G029300	11962748	11964712	-	Cytochrome 450	p450 (E=1.6e-99)	15	yes
TraesCS2D02G029400	12125691	12129592	+	Terpene synthase	Terpene_synth_C (E=1.8e-67), Terpene_synth (E=8.5e-46)	15	no
TraesCS2D02G029500	12137167	12138796	-	Cytochrome 450	p450 (E=1.9e-94)	15	yes
TraesCS2D02G029600	12258635	12262975	-	Terpene synthase	Terpene_synth_C (E=1.6e-07), Terpene_synth (E=1.6e-45)	15	yes
TraesCS2D02G029700	12290200	12291828	+	Cytochrome 450	p450 (E=1.5e-100)	15	yes
TraesCS2D02G029800	12295109	12296560	-	Glycosyltransferase	UDPGT_2 (E=1.4e-64)	15	yes
TraesCS2D02G029900	12303469	12305051	-	Cytochrome 450	p450 (E=1.1e-88)	15	yes
TraesCS2D02G030000	12323133	12324788	-	Cytochrome 450	p450 (E=2.2e-82)	15	yes
TraesCS2D02G030100	12328491	12332772	+	Terpene synthase	Terpene_synth_C (E=2.4e-64), Terpene_synth (E=1.3e-43)	15	yes
TraesCS2D02G030200	12383923	12388611	-	Terpene synthase	Terpene_synth_C (E=4.7e-67), Terpene_synth (E=1.3e-45)	n/a	no
TraesCS2D02G030300	12390651	12401926	+	Terpene synthase	Terpene_synth_C (E=1.5e-07), Terpene_synth (E=8.9e-48)	n/a	no
TraesCS2D02G030400	12404303	12408667	+	Other genes	n/a	n/a	no
TraesCS2D02G030500	12412871	12414792	-	Methyltransferase	Methyltransf_2 (E=4.3e-57)	n/a	no
TraesCS2D02G030600	12425964	12427648	+	Ketosynthase	Chal_sti_synt_C (E=5.8e-47), Chal_sti_synt_N (E=4e-80)	n/a	no
TraesCS2D02G030700	12523535	12525136	-	Cytochrome 450	p450 (E=2.4e-90)	n/a	no
TraesCS2D02G030800	12550664	12552270	+	Glycosyltransferase	UDPGT_2 (E=3e-107)	n/a	no
TraesCS2D02G030900	12554270	12555297	+	Other genes	n/a	n/a	no
TraesCS2D02G031000	12556606	12558146	+	Glycosyltransferase	UDPGT_2 (E=5e-118)	n/a	yes
TraesCS2D02G031100	12559200	12572730	-	Other genes	n/a	n/a	no
TraesCS2D02G031200	12573881	12579509	+	Other genes	n/a	n/a	yes
TraesCS2D02G031300	12579937	12581504	-	Glycosyltransferase	UDPGT_2 (E=7.2e-113)	n/a	no
TraesCS2D02G031400	12619687	12623615	+	Other genes	n/a	n/a	yes

## Sheet: Chr4D MGC 4
Gene ID	From	To	Strand	Category	Domains	FRGC ID	Fusarium response
TraesCS4D02G103500	82288436	82289896	+	Other genes	n/a	26	no
TraesCS4D02G103600	82292093	82295369	-	Scl acyltransferase	Peptidase_S10 (E=1.1e-124)	26	yes
TraesCS4D02G103700	82445143	82448729	+	Other genes	n/a	n/a	no
TraesCS4D02G103800	82459310	82463148	-	Other genes	n/a	n/a	no
TraesCS4D02G103900	82496851	82497414	-	Dirigent enzymes	Dirigent (E=2.5e-45)	n/a	no
TraesCS4D02G104000	82567068	82567595	+	Dirigent enzymes	Dirigent (E=1.1e-51)	n/a	no

## Sheet: Chr5A MGC 1
Gene ID	From	To	Strand	Category	Domains	FRGC ID	Fusarium response
TraesCS5A02G004500	3167148	3174118	+	Cytochrome 450	p450 (E=7.2e-52)	27	yes
TraesCS5A02G004600	3175948	3177516	+	Cytochrome 450	p450 (E=3.3e-54)	27	yes
TraesCS5A02G004700	3194943	3197026	-	Cytochrome 450	p450 (E=2.9e-51)	27	yes
TraesCS5A02G004800	3215278	3218768	-	Epimerase	Epimerase (E=9.5e-28)	27	yes
TraesCS5A02G004900	3281981	3294145	+	Terpene synthase	SQHop_cyclase_C (E=1.3e-45), SQHop_cyclase_N (E=2.2e-40), Prenyltrans (E=0.76)	27	yes
TraesCS5A02G005000	3313623	3315120	+	Other genes	n/a	27	no

## Sheet: Chr5A MGC 2
Gene ID	From	To	Strand	Category	Domains	FRGC ID	Fusarium response
TraesCS5A02G005500	3394720	3405819	+	Other genes	n/a	27	yes
TraesCS5A02G005600	3410533	3412290	-	Cytochrome 450	p450 (E=1.8e-49)	n/a	no
TraesCS5A02G005700	3421438	3424404	-	Other genes	n/a	n/a	no
TraesCS5A02G005800	3431398	3432399	-	Cytochrome 450	p450 (E=3.2e-49)	n/a	no
TraesCS5A02G005900	3435424	3445775	+	Terpene synthase	SQHop_cyclase_C (E=1e-33), SQHop_cyclase_N (E=2e-41), Prenyltrans (E=0.63)	n/a	no
TraesCS5A02G006000	3505922	3516235	+	Cytochrome 450	p450 (E=1.4e-51)	n/a	no
TraesCS5A02G006100	3518819	3521913	+	Other genes	n/a	n/a	no
TraesCS5A02G006200	3524555	3528308	+	Other genes	n/a	n/a	no

## Sheet: Chr5D MGC 2
Gene ID	From	To	Strand	Category	Domains	FRGC ID	Fusarium response
TraesCS5D02G011700	6354336	6355861	-	Other genes	n/a	n/a	no
TraesCS5D02G011800	6377964	6391459	-	Terpene synthase	SQHop_cyclase_C (E=2e-45), SQHop_cyclase_N (E=2.2e-40), Prenyltrans (E=0.79)	34	yes
TraesCS5D02G011900	6444975	6450013	+	Epimerase	Epimerase (E=5.3e-27)	34	yes
TraesCS5D02G012000	6455614	6457694	+	Cytochrome 450	p450 (E=1.6e-51)	34	yes
TraesCS5D02G012100	6479893	6480768	-	Cytochrome 450	p450 (E=6.9e-45)	34	yes
TraesCS5D02G012200	6480923	6481459	-	Other genes	n/a	34	yes
TraesCS5D02G012300	6483070	6485481	-	Cytochrome 450	p450 (E=1.5e-52)	34	yes

## Sheet: Chr5D MGC 11
Gene ID	From	To	Strand	Category	Domains	FRGC ID	Fusarium response
TraesCS5D02G487700	522640418	522641278	+	Other genes	n/a	n/a	no
TraesCS5D02G487800	522697707	522698576	+	Other genes	n/a	n/a	no
TraesCS5D02G487900	522759015	522761630	-	Cytochrome 450	p450 (E=2.2e-97)	n/a	yes
TraesCS5D02G488000	522788154	522788420	+	Other genes	n/a	n/a	no
TraesCS5D02G488100	523015368	523015914	-	Other genes	n/a	n/a	no
TraesCS5D02G488200	523037174	523037365	-	Other genes	n/a	n/a	no
TraesCS5D02G488300	523186243	523187535	-	Methyltransferase	Methyltransf_2 (E=1.1e-58)	36	yes
TraesCS5D02G488400	523313433	523314724	-	Methyltransferase	Methyltransf_2 (E=1.1e-58)	36	yes
TraesCS5D02G488500	523452114	523454959	-	Cytochrome 450	p450 (E=4.9e-97)	36	yes
TraesCS5D02G488600	523938253	523939965	-	Ketosynthase	Chal_sti_synt_C (E=8.1e-70), Chal_sti_synt_N (E=7e-123)	36	no
TraesCS5D02G488700	523992090	523993802	-	Ketosynthase	Chal_sti_synt_C (E=8.1e-70), Chal_sti_synt_N (E=7e-123)	36	yes
TraesCS5D02G488800	524249436	524250926	+	Methyltransferase	Methyltransf_2 (E=2.3e-78)	36	yes
TraesCS5D02G488900	524259550	524261054	+	Methyltransferase	Methyltransf_2 (E=5.9e-80)	36	yes
TraesCS5D02G489000	524334758	524335665	-	(Other) biosynthetic genes	Chalcone (E=1.2e-85)	36	yes
TraesCS5D02G489100	524437974	524441258	-	Other genes	n/a	36	no
TraesCS5D02G489200	524449480	524452159	-	Other genes	n/a	36	yes
TraesCS5D02G489300	524481023	524482621	+	Other genes	n/a	n/a	no

[truncated: 1 more sheets: Un MGC 2]
