# Supplementary material for: Analysis of the chromosomal clustering of Fusarium-responsive wheat genes uncovers new players in the defence against head blight disease
Source: Sci Rep. 2021 Apr 2;11:7446. doi: 10.1038/s41598-021-86362-4 (PMC8018971; doi:10.1038/s41598-021-86362-4)
Supplement: Supplementary file 5 — Supplementary Dataset 3 [file 41598_2021_86362_MOESM5_ESM.xlsx]

## Sheet: Title page
SUPPLEMENTARY DATASET 3
Analysis of the chromosomal clustering of Fusarium-responsive wheat genes uncovers new players in the defence against head blight disease
Alexandre Perochon1,+, Harriet R. Benbow1,+, Katarzyna Ślęczka-Brady1, Keshav B. Malla1 and Fiona M. Doohan1,*
1UCD School of Biology and Environmental Science and Earth Institute, College of Science, University College Dublin, Belfield, Dublin 4, Ireland
*Corresponding author email: fiona.doohan@ucd.ie
+These authors contributed equally to this work

## Sheet: Input_bed
Chromosome	Start	End	Gene ID	Score	Strand
chr1A	40097	70338	TraesCS1A02G000100	33	-
chr1A	70238	89245	TraesCS1A02G000200	35	+
chr1A	95905	104903	TraesCS1A02G000300	35	+
chr1A	102793	122504	TraesCS1A02G000400	51	+
chr1A	149489	154559	TraesCS1A02G000500	28	-
chr1A	162312	162609	TraesCS1A02G000600	32	+
chr1A	169591	169969	TraesCS1A02G000700	27	-
chr1A	180174	180552	TraesCS1A02G000800	35	-
chr1A	233817	245051	TraesCS1A02G000900	41	+
chr1A	270604	272936	TraesCS1A02G001000	39	-
chr1A	287696	287957	TraesCS1A02G001200	33	+
chr1A	269471	289602	TraesCS1A02G001100	35	-
chr1A	297265	297652	TraesCS1A02G001300	28	+
chr1A	294610	305428	TraesCS1A02G001400	35	-
chr1A	326098	326518	TraesCS1A02G001500	38	+
chr1A	337959	338256	TraesCS1A02G001600	37	+
chr1A	403454	403751	TraesCS1A02G001700	46	+
chr1A	1144332	1145934	TraesCS1A02G001800	52	+
chr1A	1159193	1162830	TraesCS1A02G001900	56	-
chr1A	1163484	1167878	TraesCS1A02G002000	62	-
chr1A	1170355	1177383	TraesCS1A02G002100	62	+
chr1A	1188843	1190864	TraesCS1A02G002200	58	+
chr1A	1209720	1212812	TraesCS1A02G002300	60	-
chr1A	1228913	1229339	TraesCS1A02G002400	30	-
chr1A	1232353	1238469	TraesCS1A02G002500	63	-
chr1A	1336840	1348326	TraesCS1A02G002700	55	-
chr1A	1565962	1567220	TraesCS1A02G002800	33	-
chr1A	1657114	1666923	TraesCS1A02G002900	38	+
chr1A	1668948	1670358	TraesCS1A02G003000	49	+
chr1A	1689350	1698842	TraesCS1A02G003100	NA	-
chr1A	1721420	1734947	TraesCS1A02G003200	41	+
chr1A	1792118	1815634	TraesCS1A02G003300	46	+
chr1A	2161813	2163439	TraesCS1A02G003400	41	-
chr1A	2184956	2185397	TraesCS1A02G003500	30	-
chr1A	2200977	2203830	TraesCS1A02G003546	NA	+
chr1A	2229187	2236819	TraesCS1A02G003600	NA	-
chr1A	2291886	2292891	TraesCS1A02G003700	48	+
chr1A	2377712	2379143	TraesCS1A02G003800	45	-
chr1A	2391499	2393497	TraesCS1A02G003900	32	+
chr1A	2437842	2441540	TraesCS1A02G004000	NA	-
chr1A	2474574	2481205	TraesCS1A02G004100	NA	+
chr1A	2490451	2519369	TraesCS1A02G004126	NA	+
chr1A	2540490	2540958	TraesCS1A02G004200	58	-
chr1A	2550646	2569820	TraesCS1A02G004300	29	+
chr1A	2642459	2648016	TraesCS1A02G004400	51	-
chr1A	2661956	2667052	TraesCS1A02G004500	53	-
chr1A	2837093	2843854	TraesCS1A02G004600	39	-
chr1A	2847901	2850951	TraesCS1A02G004700	37	+
chr1A	2934675	2938176	TraesCS1A02G004800	NA	+
chr1A	2942043	2945027	TraesCS1A02G004900	34	+
chr1A	2975186	2976767	TraesCS1A02G005000	30	+
chr1A	2978902	2981121	TraesCS1A02G005100	48	-
chr1A	2982628	2986266	TraesCS1A02G005200	47	+
chr1A	3013340	3014979	TraesCS1A02G005300	37	+
chr1A	3019864	3021011	TraesCS1A02G005315	NA	-
chr1A	3074491	3075657	TraesCS1A02G005368	NA	-
chr1A	3094065	3095267	TraesCS1A02G005387	NA	-
chr1A	3117193	3118502	TraesCS1A02G005400	51	+
chr1A	3119377	3122276	TraesCS1A02G005500	49	-
chr1A	3255617	3262577	TraesCS1A02G005600	58	-
chr1A	3377837	3383699	TraesCS1A02G005700	62	+
chr1A	3386286	3391808	TraesCS1A02G005800	56	-
chr1A	3446930	3450200	TraesCS1A02G005900	62	+
chr1A	3451853	3454772	TraesCS1A02G006000	40	-
chr1A	3462553	3465581	TraesCS1A02G006100	33	-
chr1A	3488354	3491814	TraesCS1A02G006200	39	-
chr1A	3500136	3503929	TraesCS1A02G006300	49	-
chr1A	3531338	3532796	TraesCS1A02G006400	41	-
chr1A	3579009	3582502	TraesCS1A02G006500	38	-
chr1A	3614658	3618613	TraesCS1A02G006700	NA	-
chr1A	3653511	3657388	TraesCS1A02G006800	50	-
chr1A	3669096	3671050	TraesCS1A02G006900	49	-
chr1A	3677963	3679612	TraesCS1A02G007000	39	-
chr1A	3698524	3700965	TraesCS1A02G007100	43	-
chr1A	3776338	3777238	TraesCS1A02G007200	NA	+
chr1A	3795055	3795948	TraesCS1A02G007236	NA	+
chr1A	3845782	3847150	TraesCS1A02G007300	NA	-
chr1A	3910394	3911267	TraesCS1A02G007344	NA	+
chr1A	4033338	4034196	TraesCS1A02G007400	NA	+
chr1A	4041323	4042181	TraesCS1A02G007405	NA	+
chr1A	4047965	4048290	TraesCS1A02G007600	39	-
chr1A	4045712	4048684	TraesCS1A02G007500	61	+
chr1A	4053220	4053823	TraesCS1A02G007700	NA	+
chr1A	4054741	4054960	TraesCS1A02G007800	40	+
chr1A	4063196	4063406	TraesCS1A02G007900	47	+
chr1A	4095723	4096825	TraesCS1A02G007934	NA	+
chr1A	4202211	4203588	TraesCS1A02G008000	NA	-
chr1A	4497199	4503419	TraesCS1A02G008100	55	+
chr1A	4502604	4504697	TraesCS1A02G008200	56	-
chr1A	4549621	4554906	TraesCS1A02G008300	NA	+
chr1A	4661620	4663924	TraesCS1A02G008353	NA	+
chr1A	4804100	4805663	TraesCS1A02G008400	42	+
chr1A	4811263	4813128	TraesCS1A02G008500	60	+
chr1A	5023872	5029289	TraesCS1A02G008600	53	-
chr1A	5132496	5132754	TraesCS1A02G008700	36	+
chr1A	5150709	5153197	TraesCS1A02G008800	39	-
chr1A	5233609	5235545	TraesCS1A02G008900	32	+
chr1A	5491026	5495112	TraesCS1A02G009000	46	+
chr1A	5496527	5499983	TraesCS1A02G009100	42	+
chr1A	5500649	5501198	TraesCS1A02G009200	33	+
chr1A	5501534	5507742	TraesCS1A02G009300	NA	-
chr1A	5521572	5527792	TraesCS1A02G009320	NA	-
chr1A	5645210	5650510	TraesCS1A02G009400	NA	-
chr1A	5871426	5874711	TraesCS1A02G009500	43	+
chr1A	6007939	6012646	TraesCS1A02G009600	NA	-
chr1A	6022741	6023437	TraesCS1A02G009700	50	-
chr1A	6151747	6159140	TraesCS1A02G009900	NA	+
chr1A	6223834	6224092	TraesCS1A02G010000	31	-
chr1A	6293917	6294835	TraesCS1A02G010100	36	-
chr1A	6317836	6324253	TraesCS1A02G010200	57	+
chr1A	6332191	6336859	TraesCS1A02G010300	55	+
chr1A	6336480	6345966	TraesCS1A02G010400	NA	-
chr1A	6422071	6423492	TraesCS1A02G010500	49	-
chr1A	6438285	6439101	TraesCS1A02G010600	45	-
chr1A	6472646	6475129	TraesCS1A02G010700	46	-
chr1A	6497877	6500095	TraesCS1A02G010800	42	-
chr1A	6517422	6518340	TraesCS1A02G010900	NA	+
chr1A	6561796	6562688	TraesCS1A02G010905	NA	+
chr1A	6566138	6567972	TraesCS1A02G011100	52	+
chr1A	6569387	6576401	TraesCS1A02G011200	58	-
chr1A	6654551	6655482	TraesCS1A02G011300	42	-
chr1A	6760743	6764265	TraesCS1A02G011400	43	-
chr1A	6765239	6765452	TraesCS1A02G011500	42	-
chr1A	6766339	6766555	TraesCS1A02G011600	42	-
chr1A	6773468	6773978	TraesCS1A02G011700	46	-
chr1A	6788570	6793542	TraesCS1A02G011800	51	+
chr1A	6883651	6887141	TraesCS1A02G011900	NA	-
chr1A	6899511	6903022	TraesCS1A02G012000	NA	-
chr1A	6914043	6915989	TraesCS1A02G012100	36	-
chr1A	7100686	7101431	TraesCS1A02G012200	33	-
chr1A	7108622	7109053	TraesCS1A02G012300	31	-
chr1A	7109887	7115465	TraesCS1A02G012400	41	-
chr1A	7178199	7184960	TraesCS1A02G012500	55	+
chr1A	7185496	7186507	TraesCS1A02G012600	60	+
chr1A	7228718	7229943	TraesCS1A02G012700	60	-
chr1A	7274800	7275803	TraesCS1A02G012800	59	+
chr1A	7276860	7279534	TraesCS1A02G012900	54	+
chr1A	7281835	7294634	TraesCS1A02G013000	NA	+
chr1A	7311699	7312269	TraesCS1A02G013100	31	+
chr1A	7315100	7325769	TraesCS1A02G013200	60	+
chr1A	7522336	7522531	TraesCS1A02G013300	31	-
chr1A	7525851	7526447	TraesCS1A02G013400	32	-
chr1A	7536154	7536445	TraesCS1A02G013500	41	+
chr1A	7642613	7643473	TraesCS1A02G013600	60	+
chr1A	7651463	7654123	TraesCS1A02G013700	62	-
chr1A	7657144	7669998	TraesCS1A02G013800	59	-
chr1A	7675687	7677264	TraesCS1A02G013900	52	-
chr1A	7685114	7685702	TraesCS1A02G014000	52	-
chr1A	7697291	7698190	TraesCS1A02G014100	39	-
chr1A	7777148	7778389	TraesCS1A02G014200	29	-
chr1A	7811030	7813406	TraesCS1A02G014300	54	+
chr1A	7830270	7830939	TraesCS1A02G014400	30	+
chr1A	7834684	7837216	TraesCS1A02G014500	45	+
chr1A	7956959	7957283	TraesCS1A02G014700	30	+
chr1A	7962374	7963154	TraesCS1A02G014800	51	+
chr1A	8141959	8144500	TraesCS1A02G014900	54	-
chr1A	8157345	8159856	TraesCS1A02G015000	38	-
chr1A	8238256	8239411	TraesCS1A02G015100	61	-
chr1A	8239468	8244826	TraesCS1A02G015200	60	-
chr1A	8247216	8251270	TraesCS1A02G015300	61	+
chr1A	8260050	8261991	TraesCS1A02G015378	NA	+
chr1A	8264165	8266341	TraesCS1A02G015400	62	-
chr1A	8291348	8292883	TraesCS1A02G015500	62	-
chr1A	8295507	8297343	TraesCS1A02G015600	63	+
chr1A	8311561	8313243	TraesCS1A02G015700	62	+
chr1A	8320694	8322586	TraesCS1A02G015800	55	+
chr1A	8325714	8329799	TraesCS1A02G015900	43	+
chr1A	8331821	8334602	TraesCS1A02G016000	38	+
chr1A	8341906	8344730	TraesCS1A02G016100	32	+
chr1A	8611944	8615970	TraesCS1A02G016203	NA	-
chr1A	8628132	8633964	TraesCS1A02G016200	NA	-
chr1A	8665005	8669951	TraesCS1A02G016300	NA	+
chr1A	8715360	8719129	TraesCS1A02G016400	NA	-
chr1A	8732466	8732691	TraesCS1A02G016500	30	+
chr1A	9089750	9092824	TraesCS1A02G016600	NA	+
chr1A	9103013	9104091	TraesCS1A02G016800	62	-
chr1A	9104840	9110639	TraesCS1A02G016900	51	-
chr1A	9119142	9123202	TraesCS1A02G017000	52	+
chr1A	9125923	9126091	TraesCS1A02G017100	31	+
chr1A	9126998	9129494	TraesCS1A02G017200	41	-
chr1A	9156306	9157322	TraesCS1A02G017300	52	+
chr1A	9194439	9195385	TraesCS1A02G017400	53	+
chr1A	9203429	9205210	TraesCS1A02G017500	54	+
chr1A	9219940	9221744	TraesCS1A02G017600	44	-
chr1A	9232850	9236545	TraesCS1A02G017700	NA	-
chr1A	9340847	9344270	TraesCS1A02G017800	NA	+
chr1A	9355371	9357968	TraesCS1A02G017900	NA	-
chr1A	9359230	9363721	TraesCS1A02G018000	NA	+
chr1A	9369966	9375647	TraesCS1A02G018100	41	-
chr1A	9468841	9469968	TraesCS1A02G018200	52	+
chr1A	9476118	9477343	TraesCS1A02G018300	46	+
chr1A	9543459	9548078	TraesCS1A02G018400	NA	+
chr1A	9549075	9552128	TraesCS1A02G018500	59	-
chr1A	9553966	9556916	TraesCS1A02G018600	59	+
chr1A	9561506	9563163	TraesCS1A02G018700	52	-
chr1A	9572395	9575377	TraesCS1A02G018800	42	-
chr1A	9579533	9583651	TraesCS1A02G018900	62	-
chr1A	9586485	9589430	TraesCS1A02G019000	52	-
chr1A	9597802	9600713	TraesCS1A02G019100	37	-
chr1A	9642194	9644901	TraesCS1A02G019200	56	-
chr1A	9663417	9664672	TraesCS1A02G019300	33	+
chr1A	9762051	9764101	TraesCS1A02G019400	36	+
chr1A	9772101	9773591	TraesCS1A02G019500	43	+
chr1A	9787089	9788709	TraesCS1A02G019600	44	-
chr1A	9855920	9858405	TraesCS1A02G019700	43	+
chr1A	9939052	9941260	TraesCS1A02G019800	46	+
chr1A	9968703	9972586	TraesCS1A02G019900	39	+
chr1A	9979713	9980736	TraesCS1A02G020000	39	+
chr1A	9984175	9985446	TraesCS1A02G020100	47	+
chr1A	9993872	9994398	TraesCS1A02G020153	NA	-
chr1A	10004888	10007706	TraesCS1A02G020200	51	-
chr1A	10047782	10050350	TraesCS1A02G020300	49	-
chr1A	10051719	10058221	TraesCS1A02G020400	62	-
chr1A	10066112	10069211	TraesCS1A02G020500	61	+
chr1A	10069497	10072370	TraesCS1A02G020600	60	-
chr1A	10074019	10085175	TraesCS1A02G020700	62	+
chr1A	10126423	10128313	TraesCS1A02G020800	53	+
chr1A	10132631	10133075	TraesCS1A02G020900	33	+
chr1A	10135658	10136038	TraesCS1A02G021000	33	+
chr1A	10150817	10152476	TraesCS1A02G021100	60	+
chr1A	10155550	10160312	TraesCS1A02G021200	53	-
chr1A	10172634	10173271	TraesCS1A02G021300	41	+
chr1A	10210713	10211293	TraesCS1A02G021400	33	-
chr1A	10227257	10241556	TraesCS1A02G021500	36	-
chr1A	10423318	10424959	TraesCS1A02G021600	33	-
chr1A	10469147	10475302	TraesCS1A02G021700	NA	-
chr1A	10481358	10491160	TraesCS1A02G021800	NA	-
chr1A	10497359	10499993	TraesCS1A02G021900	36	+
chr1A	10602385	10607440	TraesCS1A02G022000	41	-
chr1A	10696701	10696917	TraesCS1A02G022100	41	+
chr1A	10709501	10709744	TraesCS1A02G022200	31	+
chr1A	10715759	10715975	TraesCS1A02G022300	37	-
chr1A	10748819	10751263	TraesCS1A02G022400	39	+
chr1A	10969659	10972892	TraesCS1A02G022500	53	-
chr1A	11025584	11025879	TraesCS1A02G022600	45	-
chr1A	11229094	11231774	TraesCS1A02G022700	52	-
chr1A	11240482	11242247	TraesCS1A02G022800	43	+
chr1A	11388646	11390028	TraesCS1A02G022900	38	+
chr1A	11418292	11423385	TraesCS1A02G023000	40	-
chr1A	11423818	11425579	TraesCS1A02G023100	44	+
chr1A	11525225	11528167	TraesCS1A02G023205	40	-
chr1A	11530145	11531462	TraesCS1A02G023200	60	+
chr1A	11554672	11556175	TraesCS1A02G023300	59	+
chr1A	11564199	11572148	TraesCS1A02G023400	58	+
chr1A	11577283	11585300	TraesCS1A02G023500	43	+
chr1A	11621871	11634040	TraesCS1A02G023600	52	+
chr1A	11643653	11644753	TraesCS1A02G023700	53	-
chr1A	11661681	11665443	TraesCS1A02G023800	59	+
chr1A	11670628	11672741	TraesCS1A02G023900	56	+
chr1A	11729436	11731433	TraesCS1A02G024000	57	-
chr1A	11811880	11815829	TraesCS1A02G024100	63	+
chr1A	11819304	11825443	TraesCS1A02G024200	53	-
chr1A	11894090	11895818	TraesCS1A02G024300	58	+
chr1A	12002938	12006839	TraesCS1A02G024400	58	-
chr1A	12089717	12093423	TraesCS1A02G024500	47	+
chr1A	12096370	12098518	TraesCS1A02G024600	61	+
chr1A	12098617	12103881	TraesCS1A02G024700	62	-
chr1A	12109357	12109555	TraesCS1A02G024800	40	+
chr1A	12129621	12129819	TraesCS1A02G024900	40	+
chr1A	12138836	12139034	TraesCS1A02G025000	40	+
chr1A	12141980	12144556	TraesCS1A02G025100	54	-
chr1A	12157063	12161869	TraesCS1A02G025200	61	-
chr1A	12170677	12170875	TraesCS1A02G025300	40	-
chr1A	12184798	12185863	TraesCS1A02G025400	30	-
chr1A	12207568	12216167	TraesCS1A02G025500	NA	-
chr1A	12303353	12311465	TraesCS1A02G025600	NA	-
chr1A	12312968	12318272	TraesCS1A02G025700	60	-
chr1A	12355115	12356701	TraesCS1A02G025800	62	+
chr1A	12363665	12369892	TraesCS1A02G025900	60	+
chr1A	12371104	12372554	TraesCS1A02G026000	60	+
chr1A	12404234	12405320	TraesCS1A02G026100	31	-
chr1A	12502525	12507052	TraesCS1A02G026200	NA	+
chr1A	12567298	12573055	TraesCS1A02G026300	NA	-
chr1A	12585034	12592665	TraesCS1A02G026400	NA	-
chr1A	12639161	12640199	TraesCS1A02G026500	47	+
chr1A	12669533	12669800	TraesCS1A02G026600	31	+
chr1A	12684834	12685050	TraesCS1A02G026700	41	+
chr1A	12698220	12698445	TraesCS1A02G026800	41	-
chr1A	12734162	12739704	TraesCS1A02G026900	39	-
chr1A	12769344	12795636	TraesCS1A02G027000	37	-
chr1A	12859910	12863704	TraesCS1A02G027100	40	-
chr1A	12915086	12917028	TraesCS1A02G027200	48	+
chr1A	12918574	12920144	TraesCS1A02G027300	62	+
chr1A	13003150	13006393	TraesCS1A02G027400	33	-
chr1A	13007819	13009896	TraesCS1A02G027500	52	-
chr1A	13081412	13086602	TraesCS1A02G027600	46	+
chr1A	13212430	13214290	TraesCS1A02G027700	39	+
chr1A	13228921	13230974	TraesCS1A02G027800	56	+
chr1A	13256481	13257081	TraesCS1A02G027900	31	+
chr1A	13272069	13273683	TraesCS1A02G028000	43	+
chr1A	13278117	13278353	TraesCS1A02G028100	41	-
chr1A	13281439	13281658	TraesCS1A02G028200	46	-
chr1A	13284003	13293362	TraesCS1A02G028300	35	-
chr1A	13312881	13319980	TraesCS1A02G028400	NA	+
chr1A	13346604	13352572	TraesCS1A02G028500	NA	+
chr1A	13412736	13418606	TraesCS1A02G028600	NA	+
chr1A	13452338	13458303	TraesCS1A02G028700	NA	+
chr1A	13569533	13575431	TraesCS1A02G028900	56	+
chr1A	13581070	13581475	TraesCS1A02G029000	41	+
chr1A	13663299	13667800	TraesCS1A02G029100	44	+
chr1A	13669901	13676212	TraesCS1A02G029200	61	-
chr1A	13762565	13768572	TraesCS1A02G029300	62	+
chr1A	13772558	13775761	TraesCS1A02G029400	43	+
chr1A	13805302	13807108	TraesCS1A02G029500	51	+
chr1A	13830556	13831255	TraesCS1A02G029600	39	+
chr1A	13854296	13859375	TraesCS1A02G029700	36	-
chr1A	13861190	13862962	TraesCS1A02G029800	60	-
chr1A	13971818	13976728	TraesCS1A02G029900	60	+
chr1A	13979249	13980335	TraesCS1A02G030000	61	+
chr1A	14045677	14056197	TraesCS1A02G030100	60	+
chr1A	14062864	14065309	TraesCS1A02G030200	42	-
chr1A	14075237	14077358	TraesCS1A02G030300	32	-
chr1A	14108110	14110412	TraesCS1A02G030400	52	-
chr1A	14139690	14143599	TraesCS1A02G030500	62	+
chr1A	14143596	14145914	TraesCS1A02G030600	61	-
chr1A	14160321	14163255	TraesCS1A02G030700	62	+
chr1A	14253390	14257167	TraesCS1A02G030900	36	-
chr1A	14430330	14431871	TraesCS1A02G031000	55	-
chr1A	14467958	14469389	TraesCS1A02G031100	53	+
chr1A	14504223	14507920	TraesCS1A02G031200	62	+
chr1A	14519756	14525659	TraesCS1A02G031300	55	+
chr1A	14525840	14528380	TraesCS1A02G031400	33	-
chr1A	14549905	14550610	TraesCS1A02G031500	28	+
chr1A	14577581	14579933	TraesCS1A02G031600	NA	+
chr1A	14584884	14587137	TraesCS1A02G031700	38	+
chr1A	14589564	14594115	TraesCS1A02G031800	38	-
chr1A	14603493	14615692	TraesCS1A02G031900	43	-
chr1A	14744092	14748608	TraesCS1A02G032000	53	-
chr1A	14790720	14791908	TraesCS1A02G032100	31	-
chr1A	14799109	14800511	TraesCS1A02G032200	51	-
chr1A	14838307	14839886	TraesCS1A02G032300	33	-
chr1A	14857038	14858282	TraesCS1A02G032400	42	-
chr1A	14988540	14988944	TraesCS1A02G032500	32	+
chr1A	15186552	15188366	TraesCS1A02G032600	48	+
chr1A	15190978	15195959	TraesCS1A02G032700	54	+
chr1A	15324611	15326204	TraesCS1A02G032800	41	+
chr1A	15343593	15348515	TraesCS1A02G032900	62	-
chr1A	15430219	15437374	TraesCS1A02G033000	62	+
chr1A	15438124	15441465	TraesCS1A02G033100	62	-
chr1A	15516523	15518456	TraesCS1A02G033200	55	+
chr1A	15923855	15925137	TraesCS1A02G033288	NA	-
chr1A	16038483	16040057	TraesCS1A02G033300	61	+
chr1A	16225728	16226364	TraesCS1A02G033400	33	+
chr1A	16373918	16375124	TraesCS1A02G033501	NA	+
chr1A	16388444	16391082	TraesCS1A02G033500	56	+
chr1A	16407007	16410201	TraesCS1A02G033600	57	+
chr1A	16425344	16428037	TraesCS1A02G033700	59	+
chr1A	16432375	16436883	TraesCS1A02G033800	61	+
chr1A	16445768	16446476	TraesCS1A02G033900	36	-
chr1A	16838174	16839176	TraesCS1A02G034000	42	+
chr1A	16913590	16919361	TraesCS1A02G034100	58	+
chr1A	16924973	16925261	TraesCS1A02G034200	25	-
chr1A	16931433	16934477	TraesCS1A02G034300	46	-
chr1A	17140740	17142193	TraesCS1A02G034400	33	-
chr1A	17239465	17243131	TraesCS1A02G034500	41	+
chr1A	17246749	17248420	TraesCS1A02G034600	63	-
chr1A	17257515	17258211	TraesCS1A02G034700	56	-
chr1A	17867869	17868462	TraesCS1A02G034800	32	-
chr1A	18084259	18087458	TraesCS1A02G034900	49	-
chr1A	18289936	18293936	TraesCS1A02G035000	62	-
chr1A	18310848	18312699	TraesCS1A02G035100	61	+
chr1A	18460512	18462491	TraesCS1A02G035200	59	-
chr1A	18486338	18489620	TraesCS1A02G035300	46	-
chr1A	18493614	18494853	TraesCS1A02G035400	38	-
chr1A	18989912	18994414	TraesCS1A02G035500	43	-
chr1A	19062156	19063423	TraesCS1A02G035600	56	-
chr1A	19891660	19894572	TraesCS1A02G035700	NA	+
chr1A	19895296	19897721	TraesCS1A02G035800	45	-
chr1A	19929935	19933705	TraesCS1A02G035900	NA	-
chr1A	20028171	20031117	TraesCS1A02G036000	43	-
chr1A	20091098	20094848	TraesCS1A02G036100	60	+
chr1A	20156564	20158534	TraesCS1A02G036200	60	+
chr1A	20179710	20183942	TraesCS1A02G036300	62	+
chr1A	20236596	20238197	TraesCS1A02G036400	35	-
chr1A	20244456	20246289	TraesCS1A02G036500	53	-
chr1A	20371799	20371919	TraesCS1A02G036600	41	-
chr1A	20415991	20419223	TraesCS1A02G036700	59	-
chr1A	20434464	20437173	TraesCS1A02G036800	52	+
chr1A	20842532	20842862	TraesCS1A02G036900	37	+
chr1A	20865533	20867378	TraesCS1A02G037000	30	+
chr1A	20872418	20873501	TraesCS1A02G037100	40	-
chr1A	20879443	20880129	TraesCS1A02G037200	51	-
chr1A	20888600	20889881	TraesCS1A02G037300	51	-
chr1A	20893784	20898393	TraesCS1A02G037400	58	-
chr1A	20913436	20914089	TraesCS1A02G037500	40	-
chr1A	20917919	20919534	TraesCS1A02G037600	51	-
chr1A	20924886	20932614	TraesCS1A02G037700	48	-
chr1A	20935422	20938081	TraesCS1A02G037800	54	+
chr1A	20977275	20980680	TraesCS1A02G037900	58	-
chr1A	20989265	20991207	TraesCS1A02G038000	33	-
chr1A	20998068	20998918	TraesCS1A02G038100	56	+
chr1A	21022730	21023627	TraesCS1A02G038200	61	+
chr1A	21024514	21026280	TraesCS1A02G038300	43	-
chr1A	21034868	21049127	TraesCS1A02G038400	62	+
chr1A	21065628	21067678	TraesCS1A02G038500	33	+
chr1A	21075168	21080368	TraesCS1A02G038600	NA	+
chr1A	21085584	21085875	TraesCS1A02G038800	31	-
chr1A	21105737	21109546	TraesCS1A02G038828	NA	+
chr1A	21278608	21279405	TraesCS1A02G039000	42	-
chr1A	21281531	21285458	TraesCS1A02G039100	57	-
chr1A	21322245	21335307	TraesCS1A02G039200	62	+
chr1A	21400353	21406196	TraesCS1A02G039300	58	-
chr1A	21618183	21626991	TraesCS1A02G039400	59	+
chr1A	21714450	21714793	TraesCS1A02G039600	32	-
chr1A	21829730	21832587	TraesCS1A02G039700	32	-
chr1A	21985329	21987056	TraesCS1A02G039800	51	-
chr1A	22038187	22047331	TraesCS1A02G039900	35	-
chr1A	22055421	22056147	TraesCS1A02G040000	35	+
chr1A	22074136	22076882	TraesCS1A02G040100	31	-
chr1A	22271357	22271960	TraesCS1A02G040200	47	-
chr1A	22282322	22283710	TraesCS1A02G040300	50	-
chr1A	22287726	22291553	TraesCS1A02G040400	55	-
chr1A	22291725	22293776	TraesCS1A02G040500	60	+
chr1A	22294834	22301515	TraesCS1A02G040600	62	-
chr1A	22329071	22332422	TraesCS1A02G040700	46	-
chr1A	22342218	22342440	TraesCS1A02G040800	31	+
chr1A	22534634	22536459	TraesCS1A02G040900	60	+
chr1A	22561343	22561535	TraesCS1A02G041000	46	+
chr1A	22612226	22614080	TraesCS1A02G041100	44	-
chr1A	22631941	22632157	TraesCS1A02G041200	40	+
chr1A	22633430	22634135	TraesCS1A02G041300	55	-
chr1A	22656560	22657221	TraesCS1A02G041400	42	-
chr1A	22657693	22657945	TraesCS1A02G041500	35	+
chr1A	22659753	22659984	TraesCS1A02G041600	31	-
chr1A	22755452	22757185	TraesCS1A02G041700	62	+
chr1A	22760286	22760874	TraesCS1A02G041800	32	-
chr1A	22789172	22791342	TraesCS1A02G041900	56	-
chr1A	22791956	22792505	TraesCS1A02G042000	33	+
chr1A	22816706	22818738	TraesCS1A02G042100	44	-
chr1A	22874731	22880480	TraesCS1A02G042200	44	-
chr1A	23002986	23009737	TraesCS1A02G042300	41	-
chr1A	23126367	23126988	TraesCS1A02G042400	41	+
chr1A	23130034	23134088	TraesCS1A02G042500	53	-
chr1A	23216842	23218316	TraesCS1A02G042600	31	-
chr1A	23339465	23340670	TraesCS1A02G042700	58	+
chr1A	23420850	23422572	TraesCS1A02G042800	49	+
chr1A	23816231	23818172	TraesCS1A02G042900	51	+
chr1A	23828428	23828911	TraesCS1A02G043000	46	+
chr1A	23856567	23858030	TraesCS1A02G043100	60	+
chr1A	23966032	23970147	TraesCS1A02G043200	61	-
chr1A	24077189	24078148	TraesCS1A02G043300	43	+
chr1A	24132680	24140137	TraesCS1A02G043400	51	+
chr1A	24246270	24248353	TraesCS1A02G043500	62	+
chr1A	24319201	24321534	TraesCS1A02G043600	59	+
chr1A	24328042	24329138	TraesCS1A02G043700	43	+
chr1A	24331147	24331501	TraesCS1A02G043800	39	+
chr1A	24336653	24340722	TraesCS1A02G043900	63	+
chr1A	24767087	24771266	TraesCS1A02G044000	41	+
chr1A	24939940	24942497	TraesCS1A02G044100	27	+
chr1A	24943571	24946478	TraesCS1A02G044200	54	-
chr1A	25269423	25269891	TraesCS1A02G044300	27	-
chr1A	25479522	25485325	TraesCS1A02G044400	49	-
chr1A	25539195	25545141	TraesCS1A02G044500	60	+
chr1A	25545345	25546110	TraesCS1A02G044600	61	+
chr1A	25679191	25680091	TraesCS1A02G044700	43	-
chr1A	25701412	25709229	TraesCS1A02G044800	62	+
chr1A	25710161	25714282	TraesCS1A02G044900	38	+
chr1A	25791244	25795227	TraesCS1A02G045000	45	+
chr1A	25806821	25808480	TraesCS1A02G045100	37	+
chr1A	26958794	26962687	TraesCS1A02G045300	58	-
chr1A	26965565	26971307	TraesCS1A02G045400	62	-
chr1A	27054356	27056618	TraesCS1A02G045500	50	-
chr1A	27136367	27137349	TraesCS1A02G045600	51	-
chr1A	27249155	27253937	TraesCS1A02G045700	62	+
chr1A	27258230	27261032	TraesCS1A02G045800	62	+
chr1A	27319607	27320896	TraesCS1A02G045900	31	+
chr1A	27326245	27327996	TraesCS1A02G046000	44	+
chr1A	27359180	27363332	TraesCS1A02G046100	54	+
chr1A	27752742	27757377	TraesCS1A02G046300	60	+
chr1A	28360780	28364801	TraesCS1A02G046400	62	-
chr1A	28610240	28620653	TraesCS1A02G046500	62	+
chr1A	28623295	28626864	TraesCS1A02G046600	51	+
chr1A	28630096	28631780	TraesCS1A02G046700	30	+
chr1A	28708158	28710773	TraesCS1A02G046800	60	+
chr1A	28716138	28717569	TraesCS1A02G046900	60	-
chr1A	28757073	28763216	TraesCS1A02G047000	63	-
chr1A	28796959	28801191	TraesCS1A02G047100	30	-
chr1A	29186382	29192077	TraesCS1A02G047200	58	+
chr1A	29241126	29244235	TraesCS1A02G047300	53	-
chr1A	29280018	29280854	TraesCS1A02G047400	52	+
chr1A	29607627	29612226	TraesCS1A02G047500	59	+
chr1A	29787458	29789010	TraesCS1A02G047700	40	+
chr1A	29796503	29798640	TraesCS1A02G048000	50	+
chr1A	29800305	29802574	TraesCS1A02G048100	60	+
chr1A	29993437	29996447	TraesCS1A02G048200	42	+
chr1A	30117844	30120916	TraesCS1A02G048300	36	+
chr1A	30139543	30142245	TraesCS1A02G048400	37	-
chr1A	30163787	30165924	TraesCS1A02G048500	58	-
chr1A	30179973	30190054	TraesCS1A02G048600	58	+
chr1A	30196595	30197675	TraesCS1A02G048700	52	-
chr1A	30271799	30272120	TraesCS1A02G048800	36	+
chr1A	30294165	30295059	TraesCS1A02G048900	44	-
chr1A	30636156	30638406	TraesCS1A02G049000	51	-
chr1A	30771908	30773077	TraesCS1A02G049100	51	-
chr1A	30787032	30787626	TraesCS1A02G049200	31	-
chr1A	30793887	30805600	TraesCS1A02G049300	61	-
chr1A	30880178	30881003	TraesCS1A02G049400	30	+
chr1A	31031093	31032449	TraesCS1A02G049500	51	-
chr1A	31252423	31254526	TraesCS1A02G049600	41	-
chr1A	31778439	31781938	TraesCS1A02G049700	57	+
chr1A	31894802	31897016	TraesCS1A02G049800	59	+
chr1A	31901506	31901863	TraesCS1A02G049900	31	-
chr1A	31909344	31910038	TraesCS1A02G050000	34	+
chr1A	32084706	32089178	TraesCS1A02G050100	58	+
chr1A	32111052	32112972	TraesCS1A02G050200	51	+
chr1A	32186071	32187086	TraesCS1A02G050300	60	+
chr1A	32260042	32262299	TraesCS1A02G050400	62	+
chr1A	32280859	32281302	TraesCS1A02G050500	38	-
chr1A	32291316	32292106	TraesCS1A02G050600	50	+
chr1A	32302129	32302932	TraesCS1A02G050700	57	+
chr1A	32451296	32452090	TraesCS1A02G050800	52	+
chr1A	32454116	32455183	TraesCS1A02G050900	52	+
chr1A	32472234	32476408	TraesCS1A02G051000	48	-
chr1A	32544944	32547585	TraesCS1A02G051100	37	+
chr1A	32549427	32552583	TraesCS1A02G051200	32	+
chr1A	32890599	32894593	TraesCS1A02G051300	55	+
chr1A	32895824	32901535	TraesCS1A02G051400	50	+
chr1A	33019232	33022457	TraesCS1A02G051500	59	+
chr1A	33226676	33229752	TraesCS1A02G051600	52	-
chr1A	33370766	33373330	TraesCS1A02G051700	47	+
chr1A	33373635	33374973	TraesCS1A02G051800	62	-
chr1A	33375412	33377767	TraesCS1A02G051900	44	-
chr1A	33397500	33398955	TraesCS1A02G052000	49	-
chr1A	34146865	34149852	TraesCS1A02G052100	39	-
chr1A	34158621	34174068	TraesCS1A02G052200	61	+
chr1A	34406138	34410005	TraesCS1A02G052300	62	-
chr1A	34425460	34427079	TraesCS1A02G052400	33	+
chr1A	34534323	34535078	TraesCS1A02G052500	53	+
chr1A	34707318	34708072	TraesCS1A02G052600	43	-
chr1A	34859820	34860574	TraesCS1A02G052700	43	-
chr1A	34877980	34878756	TraesCS1A02G052800	38	+
chr1A	34885341	34886197	TraesCS1A02G052900	53	-
chr1A	34890954	34891701	TraesCS1A02G053000	NA	-
chr1A	34939459	34940230	TraesCS1A02G053100	43	-
chr1A	35296614	35297621	TraesCS1A02G053200	43	-
chr1A	35486004	35487282	TraesCS1A02G053300	42	+
chr1A	35491193	35492444	TraesCS1A02G053400	32	+
chr1A	35525793	35526586	TraesCS1A02G053500	33	+
chr1A	35528836	35532835	TraesCS1A02G053600	44	+
chr1A	35532834	35533934	TraesCS1A02G053700	48	+
chr1A	35536205	35537473	TraesCS1A02G053800	42	+
chr1A	35542717	35543825	TraesCS1A02G054000	60	-
chr1A	35577372	35578714	TraesCS1A02G054200	42	-
chr1A	35931963	35936127	TraesCS1A02G054300	40	+
chr1A	35937733	35944326	TraesCS1A02G054400	61	-
chr1A	36172788	36174008	TraesCS1A02G054600	33	+
chr1A	36171529	36174659	TraesCS1A02G054500	34	-
chr1A	36185899	36188335	TraesCS1A02G054700	NA	-
chr1A	36259370	36261308	TraesCS1A02G054800	NA	-
chr1A	36267234	36271054	TraesCS1A02G054900	52	-
chr1A	36271401	36272082	TraesCS1A02G055100	31	-
chr1A	36271324	36278335	TraesCS1A02G055000	61	+
chr1A	36278600	36281199	TraesCS1A02G055200	57	-
chr1A	36555322	36556600	TraesCS1A02G055300	43	+
chr1A	36561932	36569908	TraesCS1A02G055400	60	+
chr1A	36605148	36605802	TraesCS1A02G055500	37	+
chr1A	36606493	36606873	TraesCS1A02G055700	31	-
chr1A	36606298	36607276	TraesCS1A02G055600	37	+
chr1A	36613171	36615621	TraesCS1A02G055800	41	+
chr1A	36620346	36621713	TraesCS1A02G055900	41	-
chr1A	36635889	36637974	TraesCS1A02G056000	NA	+
chr1A	36756278	36758989	TraesCS1A02G056105	35	+
chr1A	36761838	36763635	TraesCS1A02G056100	50	-
chr1A	36765923	36766338	TraesCS1A02G056200	33	-
chr1A	36769723	36770407	TraesCS1A02G056400	51	-
chr1A	36772139	36774424	TraesCS1A02G056500	55	-
chr1A	36776372	36780640	TraesCS1A02G056600	60	+
chr1A	36794162	36794789	TraesCS1A02G056700	50	+
chr1A	36823910	36824339	TraesCS1A02G056800	46	+
chr1A	36839919	36840861	TraesCS1A02G056900	43	+
chr1A	37439846	37460883	TraesCS1A02G057000	42	+
chr1A	37465849	37468260	TraesCS1A02G057100	53	+
chr1A	37478205	37481881	TraesCS1A02G057200	59	+
chr1A	37502129	37504986	TraesCS1A02G057300	46	-
chr1A	37510297	37510492	TraesCS1A02G057500	31	+
chr1A	37509894	37512267	TraesCS1A02G057400	38	-
chr1A	37619289	37622853	TraesCS1A02G057600	48	-
chr1A	38343190	38344819	TraesCS1A02G057700	35	-
chr1A	38359264	38359954	TraesCS1A02G057800	27	+
chr1A	38366743	38368653	TraesCS1A02G057900	50	-
chr1A	38484392	38485543	TraesCS1A02G058000	33	-
chr1A	38699171	38703725	TraesCS1A02G058100	NA	+
chr1A	38711993	38715061	TraesCS1A02G058200	NA	+
chr1A	38717932	38718693	TraesCS1A02G058300	56	-
chr1A	38728806	38733500	TraesCS1A02G058400	47	-
chr1A	39348699	39357763	TraesCS1A02G058500	60	-
chr1A	39402526	39408383	TraesCS1A02G058600	58	+
chr1A	39402990	39410027	TraesCS1A02G058700	62	-
chr1A	39635756	39637187	TraesCS1A02G058800	NA	-
chr1A	39649613	39651876	TraesCS1A02G058900	59	-
chr1A	39821960	39822785	TraesCS1A02G059000	31	+
chr1A	39870473	39872241	TraesCS1A02G059100	62	-
chr1A	39892911	39894955	TraesCS1A02G059200	60	-
chr1A	40147849	40151816	TraesCS1A02G059300	53	-
chr1A	40280183	40280621	TraesCS1A02G059400	31	+
chr1A	40892388	40898032	TraesCS1A02G059500	47	+
chr1A	40899114	40901290	TraesCS1A02G059600	37	-
chr1A	40912032	40913652	TraesCS1A02G059700	32	-
chr1A	40937256	40940082	TraesCS1A02G059800	33	-
chr1A	41288459	41319768	TraesCS1A02G059900	31	-
chr1A	41340140	41340639	TraesCS1A02G060000	33	-
chr1A	41357283	41362423	TraesCS1A02G060100	62	-
chr1A	41366886	41368490	TraesCS1A02G060200	50	-
chr1A	41371975	41372533	TraesCS1A02G060300	33	+
chr1A	41515648	41517514	TraesCS1A02G060400	43	-
chr1A	41712134	41714118	TraesCS1A02G060500	61	+
chr1A	41740300	41745063	TraesCS1A02G060600	56	+
chr1A	41747500	41750050	TraesCS1A02G060700	63	+
chr1A	41758209	41759420	TraesCS1A02G060800	42	-
chr1A	41829434	41830506	TraesCS1A02G060900	43	+
chr1A	41872731	41873515	TraesCS1A02G061000	48	+
chr1A	41900964	41901385	TraesCS1A02G061100	36	+
chr1A	41906107	41906887	TraesCS1A02G061200	42	+
chr1A	41915708	41916210	TraesCS1A02G061300	33	+
chr1A	41919072	41919883	TraesCS1A02G061400	44	+
chr1A	42103965	42119100	TraesCS1A02G061500	45	-
chr1A	42217456	42220780	TraesCS1A02G061600	30	-
chr1A	42251605	42256435	TraesCS1A02G061700	57	+
chr1A	42279403	42279919	TraesCS1A02G061800	35	-
chr1A	42475681	42476283	TraesCS1A02G061900	31	+
chr1A	42505023	42505283	TraesCS1A02G062000	43	-
chr1A	42546062	42550350	TraesCS1A02G062100	62	+
chr1A	42603253	42603901	TraesCS1A02G062200	45	-
chr1A	42643125	42668396	TraesCS1A02G062400	52	+
chr1A	42670657	42671830	TraesCS1A02G062500	54	+
chr1A	42686172	42686822	TraesCS1A02G062600	40	+
chr1A	42695415	42698084	TraesCS1A02G062700	49	+
chr1A	42715493	42716695	TraesCS1A02G062800	34	+
chr1A	42721260	42721834	TraesCS1A02G062900	46	+
chr1A	42888134	42888434	TraesCS1A02G063000	31	+
chr1A	43270733	43271502	TraesCS1A02G063100	55	-
chr1A	43391540	43392029	TraesCS1A02G063200	39	-
chr1A	44363598	44367067	TraesCS1A02G063300	60	-
chr1A	44369581	44370833	TraesCS1A02G063400	28	-
chr1A	44406438	44407943	TraesCS1A02G063500	50	-
chr1A	44408100	44412013	TraesCS1A02G063600	57	+
chr1A	45498141	45498411	TraesCS1A02G063800	29	-
chr1A	45543087	45548553	TraesCS1A02G064000	62	+
chr1A	45793605	45797826	TraesCS1A02G064100	62	+
chr1A	45853838	45858080	TraesCS1A02G064200	38	-
chr1A	46201008	46202525	TraesCS1A02G064300	43	-
chr1A	46248398	46258251	TraesCS1A02G064400	40	-
chr1A	46289342	46296502	TraesCS1A02G064500	39	-
chr1A	46299889	46310369	TraesCS1A02G064600	48	-
chr1A	46441566	46442778	TraesCS1A02G064700	38	+
chr1A	47185807	47194404	TraesCS1A02G064800	38	-
chr1A	47201866	47207696	TraesCS1A02G064900	59	-
chr1A	47209814	47211960	TraesCS1A02G065000	35	-
chr1A	47377567	47378105	TraesCS1A02G065200	35	-
chr1A	47578259	47587723	TraesCS1A02G065300	54	+
chr1A	47805903	47806140	TraesCS1A02G065500	41	-
chr1A	47799452	47806227	TraesCS1A02G065400	51	+
chr1A	47823748	47827916	TraesCS1A02G065600	59	-
chr1A	48575893	48591514	TraesCS1A02G065700	58	+
chr1A	48592863	48594183	TraesCS1A02G065800	43	-
chr1A	48703229	48707143	TraesCS1A02G065900	60	-
chr1A	48725006	48730230	TraesCS1A02G066000	58	-
chr1A	48771093	48776849	TraesCS1A02G066100	61	+
chr1A	48783667	48786472	TraesCS1A02G066200	60	+
chr1A	48966061	48979283	TraesCS1A02G066300	63	+
chr1A	48979588	48982811	TraesCS1A02G066400	63	+
chr1A	48992815	48993388	TraesCS1A02G066500	24	-
chr1A	48993955	48998857	TraesCS1A02G066521	26	-
chr1A	48998936	48999728	TraesCS1A02G066600	46	-
chr1A	49096240	49100322	TraesCS1A02G066700	51	+
chr1A	49099223	49103221	TraesCS1A02G066800	54	-
chr1A	49149509	49154022	TraesCS1A02G066900	63	+
chr1A	49247034	49247229	TraesCS1A02G067100	31	-
chr1A	49245481	49250648	TraesCS1A02G067000	53	+
chr1A	49251326	49254104	TraesCS1A02G067200	60	-
chr1A	49269258	49288855	TraesCS1A02G067300	61	+
chr1A	49293370	49297785	TraesCS1A02G067400	46	+
chr1A	49301587	49302265	TraesCS1A02G067462	NA	+
chr1A	49302324	49303620	TraesCS1A02G067472	NA	+
chr1A	49305053	49305620	TraesCS1A02G067500	38	+
chr1A	49346640	49350652	TraesCS1A02G067600	60	+
chr1A	49355112	49356126	TraesCS1A02G067700	34	+
chr1A	49356129	49357254	TraesCS1A02G067800	39	+
chr1A	49361010	49363692	TraesCS1A02G067900	52	+
chr1A	49365310	49367228	TraesCS1A02G068000	62	-
chr1A	49485545	49487661	TraesCS1A02G068100	41	-
chr1A	49516729	49518411	TraesCS1A02G068200	55	-
chr1A	49526824	49535943	TraesCS1A02G068300	35	-
chr1A	49896640	49897878	TraesCS1A02G068400	52	-
chr1A	49960687	49961536	TraesCS1A02G068500	45	-
chr1A	49967320	49971213	TraesCS1A02G068600	43	+
chr1A	49972816	49973452	TraesCS1A02G068700	50	-
chr1A	50511540	50512089	TraesCS1A02G068800	33	+
chr1A	50538725	50539888	TraesCS1A02G068900	35	-
chr1A	50631573	50631948	TraesCS1A02G069000	29	-
chr1A	50837516	50841064	TraesCS1A02G069100	34	-
chr1A	50842536	50845185	TraesCS1A02G069200	46	-
chr1A	51700020	51707185	TraesCS1A02G069300	61	+
chr1A	52056089	52060042	TraesCS1A02G069400	61	-
chr1A	52228529	52232086	TraesCS1A02G069500	51	+
chr1A	52235910	52238246	TraesCS1A02G069600	60	-
chr1A	52453834	52459566	TraesCS1A02G069700	62	+
chr1A	52471904	52483350	TraesCS1A02G069800	37	+
chr1A	52519640	52520791	TraesCS1A02G069900	61	-
chr1A	52540442	52542008	TraesCS1A02G070000	42	+
chr1A	52559622	52563522	TraesCS1A02G070100	56	-
chr1A	53022366	53027095	TraesCS1A02G070200	62	+
chr1A	53032273	53037595	TraesCS1A02G070300	62	-
chr1A	53187273	53189460	TraesCS1A02G070400	59	-
chr1A	53436193	53438543	TraesCS1A02G070500	52	+
chr1A	53454197	53457285	TraesCS1A02G070600	61	-
chr1A	53471543	53473048	TraesCS1A02G070700	50	+
chr1A	53509356	53510453	TraesCS1A02G070800	42	+
chr1A	53674141	53677477	TraesCS1A02G070900	42	+
chr1A	53685329	53686430	TraesCS1A02G071000	37	+
chr1A	53850044	53859233	TraesCS1A02G071100	59	+
chr1A	53865088	53869197	TraesCS1A02G071200	43	+
chr1A	53903908	53912680	TraesCS1A02G071300	61	-
chr1A	53993671	53997512	TraesCS1A02G071400	56	-
chr1A	54000805	54002679	TraesCS1A02G071500	52	+
chr1A	54008576	54009363	TraesCS1A02G071600	35	-
chr1A	54015301	54019064	TraesCS1A02G071657	NA	-
chr1A	54022013	54027441	TraesCS1A02G071700	62	-
chr1A	54074820	54077829	TraesCS1A02G071800	56	-
chr1A	54349174	54355250	TraesCS1A02G072000	62	+
chr1A	54458834	54461788	TraesCS1A02G072100	52	+
chr1A	54461053	54463277	TraesCS1A02G072200	63	-
chr1A	56337274	56339680	TraesCS1A02G072300	46	+
chr1A	56592448	56593745	TraesCS1A02G072400	41	+
chr1A	56601205	56601499	TraesCS1A02G072500	24	+
chr1A	56617367	56618763	TraesCS1A02G072600	52	+
chr1A	56620438	56627879	TraesCS1A02G072700	62	-
chr1A	56917863	56924080	TraesCS1A02G072800	62	+
chr1A	57172830	57173955	TraesCS1A02G072900	31	-
chr1A	57185412	57185949	TraesCS1A02G072982	NA	+
chr1A	57186108	57188008	TraesCS1A02G072986	30	+
chr1A	57189793	57192224	TraesCS1A02G073000	53	+
chr1A	57192367	57194346	TraesCS1A02G073100	51	+
chr1A	57204824	57207507	TraesCS1A02G073200	61	+
chr1A	57209811	57212757	TraesCS1A02G073300	58	-
chr1A	57302733	57307922	TraesCS1A02G073400	61	-
chr1A	57390210	57394799	TraesCS1A02G073500	39	-
chr1A	57398472	57399723	TraesCS1A02G073600	NA	-
chr1A	57403503	57404820	TraesCS1A02G073700	NA	-
chr1A	57404832	57405834	TraesCS1A02G073800	37	-
chr1A	57634277	57635926	TraesCS1A02G073900	62	+
chr1A	57638568	57639417	TraesCS1A02G074000	NA	-
chr1A	57680536	57681868	TraesCS1A02G074100	44	-
chr1A	57748614	57750280	TraesCS1A02G074200	54	-
chr1A	57758178	57759345	TraesCS1A02G074300	24	-
chr1A	57763650	57769710	TraesCS1A02G074400	40	+
chr1A	58123310	58125910	TraesCS1A02G074800	58	+
chr1A	58167965	58169879	TraesCS1A02G074900	44	+
chr1A	58170680	58178010	TraesCS1A02G075000	62	-
chr1A	58199788	58204396	TraesCS1A02G075100	60	-
chr1A	58287901	58291029	TraesCS1A02G075200	45	+
chr1A	58369545	58370343	TraesCS1A02G075300	46	-
chr1A	58479188	58479986	TraesCS1A02G075400	39	+
chr1A	58481571	58484867	TraesCS1A02G075500	41	-
chr1A	58701489	58716429	TraesCS1A02G075600	56	+
chr1A	58748069	58753312	TraesCS1A02G075700	56	-
chr1A	58840181	58845652	TraesCS1A02G075800	47	-
chr1A	58860236	58860653	TraesCS1A02G075900	45	+
chr1A	58902276	58908361	TraesCS1A02G076000	62	-
chr1A	58931327	58934940	TraesCS1A02G076100	62	+
chr1A	58946262	58947945	TraesCS1A02G076200	62	+
chr1A	59112186	59112978	TraesCS1A02G076300	40	-
chr1A	59130570	59138769	TraesCS1A02G076400	48	-
chr1A	59212222	59215118	TraesCS1A02G076500	49	+
chr1A	59507511	59510257	TraesCS1A02G076700	61	-
chr1A	59510802	59511117	TraesCS1A02G076800	36	+
chr1A	59613356	59616276	TraesCS1A02G076900	59	+
chr1A	59841014	59842359	TraesCS1A02G077000	63	-
chr1A	59849304	59849712	TraesCS1A02G077100	36	-
chr1A	59856966	59860644	TraesCS1A02G077200	61	-
chr1A	59951473	59953585	TraesCS1A02G077300	41	-
chr1A	60197293	60199699	TraesCS1A02G077400	33	+
chr1A	60351392	60353968	TraesCS1A02G077500	63	+
chr1A	60354402	60358841	TraesCS1A02G077600	62	-
chr1A	60537166	60540748	TraesCS1A02G077700	55	+
chr1A	60735129	60738949	TraesCS1A02G077800	NA	+
chr1A	60802930	60804742	TraesCS1A02G077900	44	+
chr1A	60808135	60809491	TraesCS1A02G078000	53	+
chr1A	60954700	60956424	TraesCS1A02G078100	62	-
chr1A	61008915	61010405	TraesCS1A02G078200	62	+
chr1A	61026063	61028089	TraesCS1A02G078300	32	-
chr1A	61032169	61033936	TraesCS1A02G078400	62	+
chr1A	61125688	61128523	TraesCS1A02G078500	37	+
chr1A	61341076	61342436	TraesCS1A02G078600	62	+
chr1A	61384568	61391833	TraesCS1A02G078700	58	-
chr1A	61575767	61577009	TraesCS1A02G078800	62	+
chr1A	61713577	61714898	TraesCS1A02G078900	62	+
chr1A	61717435	61718251	TraesCS1A02G079000	31	-
chr1A	62009722	62010214	TraesCS1A02G079100	25	+
chr1A	62010259	62010532	TraesCS1A02G079200	24	+
chr1A	62014081	62014939	TraesCS1A02G079300	60	+
chr1A	62021322	62024237	TraesCS1A02G079400	62	-
chr1A	62253375	62254809	TraesCS1A02G079500	62	-
chr1A	62575511	62577222	TraesCS1A02G079600	56	+
chr1A	62609728	62614089	TraesCS1A02G079700	62	+
chr1A	62614212	62617255	TraesCS1A02G079800	60	-
chr1A	62794171	62794483	TraesCS1A02G079900	46	-
chr1A	63004798	63005566	TraesCS1A02G080000	NA	-
chr1A	63045955	63047438	TraesCS1A02G080100	59	+
chr1A	63050621	63053515	TraesCS1A02G080200	62	-
chr1A	63057502	63062305	TraesCS1A02G080300	62	-
chr1A	63086056	63087196	TraesCS1A02G080400	36	-
chr1A	63327890	63331958	TraesCS1A02G080500	59	-
chr1A	63475811	63481063	TraesCS1A02G080600	59	-
chr1A	63741494	63747947	TraesCS1A02G080700	62	-
chr1A	63761683	63763335	TraesCS1A02G081000	33	-
chr1A	63974288	63975238	TraesCS1A02G081100	33	-
chr1A	64404584	64414503	TraesCS1A02G081200	62	+
chr1A	64593509	64600216	TraesCS1A02G081300	63	+
chr1A	64692228	64694087	TraesCS1A02G081400	62	+
chr1A	64713218	64715464	TraesCS1A02G081500	51	-
chr1A	64835536	64837007	TraesCS1A02G081600	50	-
chr1A	64838563	64839988	TraesCS1A02G081700	50	-
chr1A	64890101	64890386	TraesCS1A02G081800	30	-
chr1A	64897126	64897525	TraesCS1A02G081900	41	+
chr1A	65261476	65265780	TraesCS1A02G082000	62	+
chr1A	65266306	65268355	TraesCS1A02G082100	52	+
chr1A	65391962	65393451	TraesCS1A02G082200	62	-
chr1A	65615816	65616636	TraesCS1A02G082300	52	-
chr1A	65663417	65664808	TraesCS1A02G082400	62	+
chr1A	65758590	65759654	TraesCS1A02G082500	44	-
chr1A	65790412	65795583	TraesCS1A02G082600	62	-
chr1A	65798875	65800185	TraesCS1A02G082700	54	-
chr1A	65824483	65825077	TraesCS1A02G082800	38	+
chr1A	65854548	65863756	TraesCS1A02G082900	33	-
chr1A	66174939	66177799	TraesCS1A02G083000	59	+
chr1A	66892109	66894637	TraesCS1A02G083100	56	+
chr1A	67467267	67469443	TraesCS1A02G083300	62	+
chr1A	67683224	67687269	TraesCS1A02G083400	59	+
chr1A	67689153	67698715	TraesCS1A02G083500	59	-
chr1A	67960740	67961244	TraesCS1A02G083600	31	-
chr1A	68301421	68301858	TraesCS1A02G083700	33	-
chr1A	68373655	68375317	TraesCS1A02G083800	59	-
chr1A	68450746	68451481	TraesCS1A02G083900	28	+
chr1A	69186812	69188206	TraesCS1A02G084000	53	-
chr1A	69188850	69193336	TraesCS1A02G084100	62	-
chr1A	69390435	69394941	TraesCS1A02G084200	63	-
chr1A	70040013	70041337	TraesCS1A02G084300	60	-
chr1A	70698338	70699419	TraesCS1A02G084400	40	-
chr1A	70695359	70705174	TraesCS1A02G084500	59	+
chr1A	70906358	70906661	TraesCS1A02G084600	46	-
chr1A	70939568	70944770	TraesCS1A02G084700	33	-
chr1A	71059896	71060199	TraesCS1A02G084800	46	-
chr1A	71075741	71076608	TraesCS1A02G084900	56	-
chr1A	71087175	71095753	TraesCS1A02G085000	54	-
chr1A	71244462	71245011	TraesCS1A02G085100	33	-
chr1A	71302353	71302629	TraesCS1A02G085200	40	-
chr1A	71444520	71445104	TraesCS1A02G085300	50	-
chr1A	71548288	71548949	TraesCS1A02G085400	39	-
chr1A	71558242	71561228	TraesCS1A02G085500	55	-
chr1A	71689759	71695155	TraesCS1A02G085600	62	+
chr1A	71723318	71725161	TraesCS1A02G085700	63	-
chr1A	71784545	71785643	TraesCS1A02G085800	60	+
chr1A	71786597	71790263	TraesCS1A02G085900	56	-
chr1A	71840068	71840617	TraesCS1A02G086000	33	+
chr1A	72782625	72785888	TraesCS1A02G086100	58	-
chr1A	72785991	72791062	TraesCS1A02G086200	61	-
chr1A	73092589	73095142	TraesCS1A02G086300	44	-
chr1A	73127488	73127821	TraesCS1A02G086400	29	+
chr1A	73295475	73300550	TraesCS1A02G086500	61	+
chr1A	73302086	73306610	TraesCS1A02G086600	56	+
chr1A	73308802	73309039	TraesCS1A02G086700	37	-
chr1A	73312929	73322282	TraesCS1A02G086800	52	-
chr1A	73322507	73330054	TraesCS1A02G086900	62	+
chr1A	73330786	73331930	TraesCS1A02G087000	50	-
chr1A	73352033	73356144	TraesCS1A02G087100	62	-
chr1A	73997111	74015561	TraesCS1A02G087200	50	+
chr1A	74247486	74257003	TraesCS1A02G087300	52	+
chr1A	74271560	74274802	TraesCS1A02G087400	49	-
chr1A	74431374	74444306	TraesCS1A02G087500	62	-
chr1A	74743581	74745508	TraesCS1A02G087600	36	-
chr1A	75255287	75258970	TraesCS1A02G087700	50	-
chr1A	75715900	75722755	TraesCS1A02G087900	63	-
chr1A	76022645	76031768	TraesCS1A02G088000	60	+
chr1A	76485955	76492268	TraesCS1A02G088100	60	-
chr1A	76495319	76501435	TraesCS1A02G088200	63	-
chr1A	76537332	76539134	TraesCS1A02G088300	63	-
chr1A	76728727	76730601	TraesCS1A02G088400	62	+
chr1A	77069780	77072982	TraesCS1A02G088600	60	+
chr1A	77074005	77076394	TraesCS1A02G088700	53	-
chr1A	77096837	77099287	TraesCS1A02G088800	33	+
chr1A	77103809	77107960	TraesCS1A02G088900	61	+
chr1A	77264654	77264957	TraesCS1A02G089000	29	+
chr1A	78323460	78331744	TraesCS1A02G089100	57	+
chr1A	78335508	78339371	TraesCS1A02G089200	39	+
chr1A	78543152	78548310	TraesCS1A02G089300	62	+
chr1A	78953259	78956060	TraesCS1A02G089400	61	+
chr1A	78962469	78964533	TraesCS1A02G089500	60	-
chr1A	79107176	79108103	TraesCS1A02G089600	60	+
chr1A	79110451	79111707	TraesCS1A02G089700	41	+
chr1A	79167081	79169605	TraesCS1A02G089800	62	+
chr1A	79688775	79694804	TraesCS1A02G089900	62	-
chr1A	79697669	79705374	TraesCS1A02G090000	61	-
chr1A	80190103	80195903	TraesCS1A02G090100	62	+
chr1A	80282863	80283651	TraesCS1A02G090200	31	-
chr1A	80297143	80309314	TraesCS1A02G090300	62	+
chr1A	80563324	80566568	TraesCS1A02G090400	61	-
chr1A	80618834	80632971	TraesCS1A02G090500	30	-
chr1A	80683273	80687060	TraesCS1A02G090600	62	-
chr1A	80688435	80691598	TraesCS1A02G090700	34	-
chr1A	82079656	82080221	TraesCS1A02G090800	33	+
chr1A	82125102	82125636	TraesCS1A02G090900	42	-
chr1A	82127356	82129287	TraesCS1A02G091000	43	-
chr1A	82517367	82528033	TraesCS1A02G091100	61	+
chr1A	82530924	82535170	TraesCS1A02G091200	52	-
chr1A	82947326	82952587	TraesCS1A02G091300	62	-
chr1A	83822448	83835952	TraesCS1A02G091400	58	-
chr1A	84002520	84014688	TraesCS1A02G091500	61	+
chr1A	84022444	84024415	TraesCS1A02G091600	61	+
chr1A	84275010	84276395	TraesCS1A02G091700	43	+
chr1A	84484184	84484721	TraesCS1A02G091900	33	+
chr1A	84621381	84621918	TraesCS1A02G092000	33	+
chr1A	84727965	84730032	TraesCS1A02G092100	53	+
chr1A	84793973	84795298	TraesCS1A02G092200	49	-
chr1A	84795527	84796782	TraesCS1A02G092300	60	-
chr1A	84819421	84820045	TraesCS1A02G092400	27	+
chr1A	85005407	85006592	TraesCS1A02G092500	51	-
chr1A	85028781	85029342	TraesCS1A02G092600	NA	+
chr1A	85032414	85035322	TraesCS1A02G092700	62	+
chr1A	85337309	85338552	TraesCS1A02G092800	60	+
chr1A	85344048	85346466	TraesCS1A02G092900	60	-
chr1A	85823061	85823960	TraesCS1A02G093000	56	+
chr1A	85824517	85827318	TraesCS1A02G093100	38	+
chr1A	85901362	85904053	TraesCS1A02G093200	52	-
chr1A	86235468	86240447	TraesCS1A02G093300	51	+
chr1A	86560548	86567303	TraesCS1A02G093400	35	+
chr1A	86607175	86608705	TraesCS1A02G093500	55	+
chr1A	86622532	86622789	TraesCS1A02G093600	30	+
chr1A	86636707	86637773	TraesCS1A02G093700	41	+
chr1A	86638819	86641089	TraesCS1A02G093800	62	-
chr1A	86644141	86649260	TraesCS1A02G093900	52	-
chr1A	87198151	87201062	TraesCS1A02G094000	62	+
chr1A	87210314	87211613	TraesCS1A02G094100	43	-
chr1A	88345836	88351710	TraesCS1A02G094200	62	+
chr1A	88843602	88860719	TraesCS1A02G094300	33	-
chr1A	89400767	89407844	TraesCS1A02G094500	62	+
chr1A	89420678	89423269	TraesCS1A02G094600	31	+
chr1A	90106134	90110560	TraesCS1A02G094700	57	+
chr1A	90157680	90159471	TraesCS1A02G094800	61	+
chr1A	90162000	90163497	TraesCS1A02G094900	53	-
chr1A	90759664	90768599	TraesCS1A02G095000	48	-
chr1A	91043143	91048307	TraesCS1A02G095100	55	+
chr1A	91052072	91058907	TraesCS1A02G095200	62	+
chr1A	91058452	91059825	TraesCS1A02G095300	42	-
chr1A	91102650	91105051	TraesCS1A02G095400	44	+
chr1A	91158449	91162767	TraesCS1A02G095500	57	+
chr1A	91174550	91176315	TraesCS1A02G095600	62	+
chr1A	91328556	91329579	TraesCS1A02G095700	33	+
chr1A	91410868	91414181	TraesCS1A02G095800	58	-
chr1A	91416422	91417388	TraesCS1A02G095900	37	+
chr1A	91498964	91502453	TraesCS1A02G096000	62	+
chr1A	91502766	91505217	TraesCS1A02G096100	62	-
chr1A	91590456	91595995	TraesCS1A02G096200	56	-
chr1A	91602860	91604969	TraesCS1A02G096300	50	+
chr1A	91671395	91672331	TraesCS1A02G096400	36	+
chr1A	92564926	92567805	TraesCS1A02G096500	51	+
chr1A	92570551	92575558	TraesCS1A02G096600	62	-
chr1A	92581062	92581344	TraesCS1A02G096700	30	-
chr1A	92611616	92621336	TraesCS1A02G096800	43	+
chr1A	93051051	93052358	TraesCS1A02G096900	31	-
chr1A	93367122	93367842	TraesCS1A02G097000	60	+
chr1A	93392090	93397887	TraesCS1A02G097100	59	-
chr1A	93397629	93401378	TraesCS1A02G097200	62	+
chr1A	93401938	93403931	TraesCS1A02G097300	53	-
chr1A	93693502	93698187	TraesCS1A02G097400	62	-
chr1A	94101331	94106484	TraesCS1A02G097500	58	+
chr1A	94109873	94114153	TraesCS1A02G097600	62	+
chr1A	94244912	94249051	TraesCS1A02G097700	62	-
chr1A	94579683	94579917	TraesCS1A02G097800	31	-
chr1A	94580981	94581629	TraesCS1A02G097900	29	+
chr1A	94664425	94664784	TraesCS1A02G098000	30	-
chr1A	94664913	94665147	TraesCS1A02G098100	42	+
chr1A	94678455	94678710	TraesCS1A02G098200	31	-
chr1A	94763254	94764608	TraesCS1A02G098300	32	-
chr1A	94773498	94773816	TraesCS1A02G098400	41	+
chr1A	94774997	94775720	TraesCS1A02G098500	35	+
chr1A	94784307	94784794	TraesCS1A02G098600	30	+
chr1A	94797482	94797796	TraesCS1A02G098700	31	-
chr1A	95048337	95049419	TraesCS1A02G098800	39	-
chr1A	95057830	95062924	TraesCS1A02G098900	51	+
chr1A	95183260	95185789	TraesCS1A02G099000	60	+
chr1A	95311462	95315612	TraesCS1A02G099100	63	-
chr1A	95528060	95528951	TraesCS1A02G099200	36	+
chr1A	95820620	95826073	TraesCS1A02G099300	62	+
chr1A	95848237	95853644	TraesCS1A02G099400	61	-
chr1A	95854752	95860989	TraesCS1A02G099500	59	-
chr1A	96358564	96362192	TraesCS1A02G099600	51	-
chr1A	96364460	96365555	TraesCS1A02G099700	41	-
chr1A	96423241	96423996	TraesCS1A02G099800	33	+
chr1A	96438027	96439746	TraesCS1A02G099900	51	+
chr1A	96446460	96447320	TraesCS1A02G100000	44	+
chr1A	96449468	96451542	TraesCS1A02G100100	59	+
chr1A	96453203	96455187	TraesCS1A02G100200	49	+
chr1A	96462666	96465478	TraesCS1A02G100300	43	+
chr1A	96470433	96473287	TraesCS1A02G100400	53	+
chr1A	96475881	96477738	TraesCS1A02G100500	51	-
chr1A	96480552	96489250	TraesCS1A02G100600	63	-
chr1A	96747341	96748040	TraesCS1A02G100700	33	+
chr1A	97162369	97163349	TraesCS1A02G100800	37	-
chr1A	97643034	97647138	TraesCS1A02G101000	42	-
chr1A	97792598	97796606	TraesCS1A02G101100	55	+
chr1A	97802664	97806587	TraesCS1A02G101200	27	-
chr1A	97805352	97810182	TraesCS1A02G101300	42	-
chr1A	97921161	97924251	TraesCS1A02G101400	25	-
chr1A	97935424	97941195	TraesCS1A02G101500	49	-
chr1A	97952309	97954682	TraesCS1A02G101600	47	-
chr1A	97954953	97957149	TraesCS1A02G101700	30	-
chr1A	97962758	97964307	TraesCS1A02G101800	33	+
chr1A	98019573	98021697	TraesCS1A02G101900	61	+
chr1A	98022359	98022626	TraesCS1A02G102000	31	-
chr1A	98022870	98023878	TraesCS1A02G102100	40	-
chr1A	98228381	98237012	TraesCS1A02G102200	47	-
chr1A	98242494	98247975	TraesCS1A02G102300	62	-
chr1A	98584807	98591722	TraesCS1A02G102400	49	+
chr1A	99001418	99010088	TraesCS1A02G102500	61	+
chr1A	99014195	99018288	TraesCS1A02G102600	63	+
chr1A	99018551	99019580	TraesCS1A02G102700	62	+
chr1A	99071007	99072331	TraesCS1A02G102800	62	+
chr1A	99138833	99140074	TraesCS1A02G102900	53	+
chr1A	99148619	99149896	TraesCS1A02G103000	45	+
chr1A	99153881	99154346	TraesCS1A02G103013	NA	+
chr1A	99154518	99154878	TraesCS1A02G103014	NA	+
chr1A	99155100	99155481	TraesCS1A02G103019	NA	+
chr1A	99292071	99293625	TraesCS1A02G103100	46	-
chr1A	99319275	99320394	TraesCS1A02G103200	39	+
chr1A	99340045	99340591	TraesCS1A02G103300	41	-
chr1A	99642031	99642292	TraesCS1A02G103400	25	+
chr1A	99657552	99659873	TraesCS1A02G103500	44	+
chr1A	99697963	99701912	TraesCS1A02G103600	62	-
chr1A	99725769	99726876	TraesCS1A02G103700	31	-
chr1A	99748538	99749849	TraesCS1A02G103800	41	-
chr1A	99868031	99871106	TraesCS1A02G103900	54	-
chr1A	99892262	99906810	TraesCS1A02G104000	46	+
chr1A	100002207	100012221	TraesCS1A02G104100	62	+
chr1A	100039050	100040874	TraesCS1A02G104200	63	+
chr1A	100099706	100104633	TraesCS1A02G104300	62	-
chr1A	100267211	100272922	TraesCS1A02G104500	54	+
chr1A	100289594	100291148	TraesCS1A02G104600	63	-
chr1A	100291938	100297147	TraesCS1A02G104700	53	-
chr1A	100373186	100393199	TraesCS1A02G104800	29	+
chr1A	100409495	100415749	TraesCS1A02G104900	27	+
chr1A	100418165	100418954	TraesCS1A02G105000	50	-
chr1A	100418787	100418988	TraesCS1A02G105100	35	+
chr1A	100546610	100547024	TraesCS1A02G105200	31	+
chr1A	101320829	101324110	TraesCS1A02G105300	62	+
chr1A	101334863	101335739	TraesCS1A02G105400	56	-
chr1A	101377423	101382058	TraesCS1A02G105500	63	-
chr1A	101763921	101767798	TraesCS1A02G105600	62	-
chr1A	102164805	102170320	TraesCS1A02G105700	51	+
chr1A	102359663	102365134	TraesCS1A02G105800	62	+
chr1A	102366709	102370939	TraesCS1A02G105900	62	+
chr1A	102371396	102375203	TraesCS1A02G106000	52	-
chr1A	103311703	103326325	TraesCS1A02G106100	61	-
chr1A	103631842	103636595	TraesCS1A02G106200	54	-
chr1A	104208686	104219859	TraesCS1A02G106300	60	+
chr1A	104222011	104222866	TraesCS1A02G106400	41	-
chr1A	104225641	104230111	TraesCS1A02G106500	60	+
chr1A	104377539	104379785	TraesCS1A02G106600	61	+
chr1A	104432548	104433415	TraesCS1A02G106700	55	-
chr1A	104437624	104441552	TraesCS1A02G106800	44	-
chr1A	104578912	104581669	TraesCS1A02G106900	60	+
chr1A	104582910	104590321	TraesCS1A02G107000	40	-
chr1A	104919947	104922317	TraesCS1A02G107100	53	-
chr1A	104931187	104936751	TraesCS1A02G107200	60	+
chr1A	104937223	104949835	TraesCS1A02G107300	52	-
chr1A	105302519	105304648	TraesCS1A02G107400	41	+
chr1A	105885702	105887086	TraesCS1A02G107500	60	-
chr1A	105903501	105906285	TraesCS1A02G107600	60	-
chr1A	106216686	106217991	TraesCS1A02G107700	50	-
chr1A	106219614	106230486	TraesCS1A02G107800	57	-
chr1A	107093814	107096344	TraesCS1A02G107900	59	+
chr1A	107101020	107106881	TraesCS1A02G108000	50	+
chr1A	107107555	107110090	TraesCS1A02G108100	61	-
chr1A	107232193	107233024	TraesCS1A02G108200	35	+
chr1A	107466470	107482160	TraesCS1A02G108300	62	+
chr1A	107484215	107485732	TraesCS1A02G108400	62	-
chr1A	107646361	107648338	TraesCS1A02G108500	51	+
chr1A	107777231	107778839	TraesCS1A02G108600	48	-
chr1A	108070587	108074862	TraesCS1A02G108800	62	+
chr1A	108076849	108081795	TraesCS1A02G108900	60	-
chr1A	108163468	108174706	TraesCS1A02G109000	45	-
chr1A	108442133	108444430	TraesCS1A02G109100	49	-
chr1A	108687043	108691586	TraesCS1A02G109200	61	+
chr1A	108692882	108697532	TraesCS1A02G109300	62	-
chr1A	108760476	108766530	TraesCS1A02G109400	60	-
chr1A	108769535	108774492	TraesCS1A02G109500	61	+
chr1A	108774423	108775742	TraesCS1A02G109600	62	-
chr1A	108778450	108781156	TraesCS1A02G109700	59	-
chr1A	108798154	108800103	TraesCS1A02G109800	61	+
chr1A	108919003	108919279	TraesCS1A02G109900	31	-
chr1A	108921600	108924502	TraesCS1A02G110000	62	+
chr1A	109428844	109429628	TraesCS1A02G110100	34	-
chr1A	109573739	109578560	TraesCS1A02G110200	62	+
chr1A	109982663	109986523	TraesCS1A02G110300	61	-
chr1A	110072872	110073869	TraesCS1A02G110400	52	+
chr1A	110158191	110159022	TraesCS1A02G110500	33	+
chr1A	110159868	110160352	TraesCS1A02G110600	42	-
chr1A	110279385	110282081	TraesCS1A02G110700	53	+
chr1A	110282477	110284392	TraesCS1A02G110800	60	-
chr1A	111122760	111132907	TraesCS1A02G110900	62	+
chr1A	111150790	111153945	TraesCS1A02G111000	62	-
chr1A	111534403	111538376	TraesCS1A02G111100	41	+
chr1A	112035815	112042777	TraesCS1A02G111300	61	-
chr1A	112777323	112777672	TraesCS1A02G111400	28	+
chr1A	112927733	112928544	TraesCS1A02G111500	56	+
chr1A	112934975	112942003	TraesCS1A02G111600	55	+
chr1A	112942473	112944362	TraesCS1A02G111700	50	-
chr1A	113251083	113252461	TraesCS1A02G111800	55	-
chr1A	113538202	113541509	TraesCS1A02G111900	62	-
chr1A	113850567	113858254	TraesCS1A02G112000	62	+
chr1A	113858146	113861587	TraesCS1A02G112100	59	-
chr1A	113877740	113880731	TraesCS1A02G112200	54	-
chr1A	113882578	113883439	TraesCS1A02G112300	33	+
chr1A	114060493	114063211	TraesCS1A02G112400	60	-
chr1A	114544595	114546676	TraesCS1A02G112500	60	+
chr1A	114547941	114552217	TraesCS1A02G112600	61	+
chr1A	115357678	115363324	TraesCS1A02G112700	61	+
chr1A	115364415	115368103	TraesCS1A02G112800	54	-
chr1A	115888976	115890171	TraesCS1A02G112900	34	-
chr1A	115920753	115932249	TraesCS1A02G113000	34	-
chr1A	115939761	115940521	TraesCS1A02G113100	60	+
chr1A	115949495	115972182	TraesCS1A02G113200	52	+
chr1A	115975500	115978707	TraesCS1A02G113300	61	+
chr1A	116694051	116697642	TraesCS1A02G113400	62	+
chr1A	117163473	117165290	TraesCS1A02G113500	34	-
chr1A	117192082	117193881	TraesCS1A02G113600	59	-
chr1A	117194226	117198243	TraesCS1A02G113700	63	-
chr1A	117244234	117248380	TraesCS1A02G113800	63	+
chr1A	117888526	117890940	TraesCS1A02G113900	58	-
chr1A	117906704	117912166	TraesCS1A02G114000	60	-
chr1A	117979550	117981675	TraesCS1A02G114100	50	-
chr1A	118138016	118138487	TraesCS1A02G114200	31	-
chr1A	118504063	118509582	TraesCS1A02G114300	46	+
chr1A	118557582	118559476	TraesCS1A02G114400	41	-
chr1A	118761483	118767307	TraesCS1A02G114500	47	+
chr1A	118809203	118815557	TraesCS1A02G114600	59	+
chr1A	118847400	118850726	TraesCS1A02G114700	61	+
chr1A	118877091	118877385	TraesCS1A02G114800	40	-
chr1A	119043342	119054650	TraesCS1A02G114900	56	-
chr1A	119148849	119152242	TraesCS1A02G115000	62	-
chr1A	119493398	119496915	TraesCS1A02G115100	62	+
chr1A	119703454	119708196	TraesCS1A02G115200	62	+
chr1A	119709076	119718495	TraesCS1A02G115300	59	-
chr1A	119739448	119740541	TraesCS1A02G115400	55	+
chr1A	120002302	120011148	TraesCS1A02G115500	62	+
chr1A	120011401	120012674	TraesCS1A02G115600	52	-
chr1A	120363801	120365499	TraesCS1A02G115700	61	+
chr1A	120374711	120379020	TraesCS1A02G115800	37	+
chr1A	121129147	121129901	TraesCS1A02G115900	40	-
chr1A	121133251	121137773	TraesCS1A02G116000	53	-
chr1A	121567588	121568866	TraesCS1A02G116100	48	+
chr1A	121740031	121746242	TraesCS1A02G116200	61	-
chr1A	121880231	121881650	TraesCS1A02G116300	35	-
chr1A	122500271	122500643	TraesCS1A02G116400	47	-
chr1A	123549114	123552588	TraesCS1A02G116500	61	-
chr1A	123552797	123554818	TraesCS1A02G116600	41	+
chr1A	124011290	124011803	TraesCS1A02G116700	52	+
chr1A	124013825	124014422	TraesCS1A02G116800	33	-
chr1A	124180827	124181726	TraesCS1A02G116900	56	-
chr1A	124189772	124190156	TraesCS1A02G117000	56	-
chr1A	124189800	124190159	TraesCS1A02G117100	31	+
chr1A	124202898	124203739	TraesCS1A02G117200	32	-
chr1A	124479418	124482262	TraesCS1A02G117300	47	+
chr1A	124786601	124787399	TraesCS1A02G117400	56	-
chr1A	124885856	124891820	TraesCS1A02G117500	57	-
chr1A	124896095	124897910	TraesCS1A02G117600	54	-
chr1A	125108750	125110785	TraesCS1A02G117700	60	-
chr1A	125146855	125147890	TraesCS1A02G117800	39	-
chr1A	125150543	125151961	TraesCS1A02G117900	50	+
chr1A	125154662	125156057	TraesCS1A02G118000	31	+
chr1A	126511804	126516201	TraesCS1A02G118100	60	+
chr1A	126853150	126854907	TraesCS1A02G118200	42	-
chr1A	126856105	126858676	TraesCS1A02G118300	54	-
chr1A	127075150	127077797	TraesCS1A02G118400	41	-
chr1A	127081743	127086586	TraesCS1A02G118500	33	+
chr1A	127352104	127355810	TraesCS1A02G118700	59	+
chr1A	127756736	127761052	TraesCS1A02G118800	51	+
chr1A	127831991	127833434	TraesCS1A02G118900	38	+
chr1A	128634283	128634541	TraesCS1A02G119000	47	+
chr1A	129003619	129005020	TraesCS1A02G119100	52	-
chr1A	129723932	129724205	TraesCS1A02G119200	31	+
chr1A	130149159	130151093	TraesCS1A02G119300	60	+
chr1A	130349781	130350881	TraesCS1A02G119400	45	+
chr1A	130909357	130913217	TraesCS1A02G119500	60	-
chr1A	131520068	131521683	TraesCS1A02G119600	60	-
chr1A	131963408	131971449	TraesCS1A02G119700	63	-
chr1A	132133544	132135498	TraesCS1A02G119800	61	-
chr1A	132264138	132275003	TraesCS1A02G119900	61	+
chr1A	132414458	132416227	TraesCS1A02G120000	59	-
chr1A	132481069	132485645	TraesCS1A02G120100	44	+
chr1A	132783824	132791382	TraesCS1A02G120200	52	+
chr1A	132795846	132797848	TraesCS1A02G120300	61	+
chr1A	132797899	132800842	TraesCS1A02G120400	48	-
chr1A	133126430	133127187	TraesCS1A02G120500	60	+
chr1A	133155159	133156762	TraesCS1A02G120600	46	-
chr1A	133160010	133162594	TraesCS1A02G120700	35	-
chr1A	133163922	133166640	TraesCS1A02G120800	60	-
chr1A	133170777	133174000	TraesCS1A02G120900	46	-
chr1A	133412307	133418388	TraesCS1A02G121000	62	+
chr1A	133514023	133518080	TraesCS1A02G121100	33	-
chr1A	134000567	134004799	TraesCS1A02G121200	53	+
chr1A	134943520	134949297	TraesCS1A02G121300	60	+
chr1A	134956635	134964000	TraesCS1A02G121400	62	-
chr1A	135182593	135183536	TraesCS1A02G121500	40	-
chr1A	135507796	135508081	TraesCS1A02G121600	31	+
chr1A	135508960	135523923	TraesCS1A02G121700	58	-
chr1A	135966917	135968561	TraesCS1A02G121800	31	-
chr1A	135968663	135971664	TraesCS1A02G122000	62	-
chr1A	136923916	136959905	TraesCS1A02G122100	58	+
chr1A	137231688	137235117	TraesCS1A02G122200	62	+
chr1A	137405753	137407677	TraesCS1A02G122300	54	-
chr1A	137411358	137412518	TraesCS1A02G122400	36	-
chr1A	138225346	138228929	TraesCS1A02G122500	62	-
chr1A	139552791	139554589	TraesCS1A02G122600	46	+
chr1A	139558032	139561261	TraesCS1A02G122700	60	+
chr1A	139637057	139641051	TraesCS1A02G122800	46	-
chr1A	140960644	140962849	TraesCS1A02G122900	59	+
chr1A	141432856	141437604	TraesCS1A02G123000	61	-
chr1A	142101441	142102131	TraesCS1A02G123100	51	+
chr1A	142887335	142888649	TraesCS1A02G123200	61	-
chr1A	143276249	143278888	TraesCS1A02G123300	39	-
chr1A	143377561	143377964	TraesCS1A02G123400	33	-
chr1A	143378955	143379553	TraesCS1A02G123500	32	-
chr1A	143810248	143819031	TraesCS1A02G123600	59	+
chr1A	144552720	144553014	TraesCS1A02G123700	47	+
chr1A	144559152	144559437	TraesCS1A02G123800	31	-
chr1A	145370881	145380980	TraesCS1A02G123900	51	-
chr1A	145876665	145877186	TraesCS1A02G124000	33	+
chr1A	145988651	145989569	TraesCS1A02G124100	60	+
chr1A	146630195	146634893	TraesCS1A02G124200	49	-
chr1A	146944160	146946921	TraesCS1A02G124300	43	+
chr1A	146947224	146952752	TraesCS1A02G124400	52	-
chr1A	146958997	146959708	TraesCS1A02G124500	47	-
chr1A	147353058	147357065	TraesCS1A02G124600	62	-
chr1A	147674770	147682838	TraesCS1A02G124700	62	+
chr1A	147689966	147691695	TraesCS1A02G124800	40	-
chr1A	147727375	147728849	TraesCS1A02G124900	32	-
chr1A	148267039	148271421	TraesCS1A02G125000	62	+
chr1A	148608793	148610939	TraesCS1A02G125100	60	-
chr1A	148744426	148745985	TraesCS1A02G125200	39	+
chr1A	148953746	148959478	TraesCS1A02G125300	62	+
chr1A	149352286	149356056	TraesCS1A02G125400	47	-
chr1A	149510429	149514777	TraesCS1A02G125500	51	-
chr1A	149864847	149874041	TraesCS1A02G125600	62	+
chr1A	150006604	150008006	TraesCS1A02G125700	57	+
chr1A	150449783	150457057	TraesCS1A02G125800	46	-
chr1A	150860541	150861336	TraesCS1A02G125900	50	+
chr1A	150890797	150895231	TraesCS1A02G126000	62	+
chr1A	150899370	150902341	TraesCS1A02G126100	62	-
chr1A	151351629	151352346	TraesCS1A02G126200	40	+
chr1A	151771127	151778538	TraesCS1A02G126300	60	+
chr1A	151873013	151877402	TraesCS1A02G126400	62	-
chr1A	152407742	152434315	TraesCS1A02G126500	38	-
chr1A	152462850	152463622	TraesCS1A02G126600	36	+
chr1A	152713890	152714301	TraesCS1A02G126700	31	-
chr1A	153337576	153339354	TraesCS1A02G126800	49	+
chr1A	153580811	153586698	TraesCS1A02G126900	63	+
chr1A	154007783	154015107	TraesCS1A02G127000	62	+
chr1A	154076728	154077174	TraesCS1A02G127200	23	+
chr1A	154077350	154077658	TraesCS1A02G127300	36	+
chr1A	154075852	154100902	TraesCS1A02G127100	25	+
chr1A	154574635	154577511	TraesCS1A02G127400	62	+
chr1A	154699584	154703820	TraesCS1A02G127500	57	+
chr1A	155068691	155077135	TraesCS1A02G127600	43	+
chr1A	155138717	155139587	TraesCS1A02G127700	37	-
chr1A	155143533	155144069	TraesCS1A02G127800	33	-
chr1A	155692287	155696863	TraesCS1A02G127900	60	+
chr1A	155806644	155808250	TraesCS1A02G128000	35	+
chr1A	155840660	155858856	TraesCS1A02G128100	60	-
chr1A	156593824	156594201	TraesCS1A02G128200	33	+
chr1A	157311795	157316818	TraesCS1A02G128300	58	-
chr1A	157511915	157512543	TraesCS1A02G128500	34	-
chr1A	157829157	157834887	TraesCS1A02G128600	62	-
chr1A	157963121	157963466	TraesCS1A02G128700	31	+
chr1A	158493136	158493781	TraesCS1A02G128800	37	-
chr1A	159516848	159528490	TraesCS1A02G128900	60	+
chr1A	161671206	161671752	TraesCS1A02G129000	47	-
chr1A	163382072	163383979	TraesCS1A02G129100	62	-
chr1A	163392856	163397306	TraesCS1A02G129200	60	-
chr1A	164456206	164469307	TraesCS1A02G129300	52	-
chr1A	165171991	165179858	TraesCS1A02G129400	61	-
chr1A	166315707	166322599	TraesCS1A02G129500	60	+
chr1A	167150356	167152680	TraesCS1A02G129600	62	+
chr1A	167800392	167802344	TraesCS1A02G129700	53	+
chr1A	167802985	167804865	TraesCS1A02G129800	52	-
chr1A	168260718	168261523	TraesCS1A02G129900	33	+
chr1A	168443691	168444026	TraesCS1A02G130000	33	+
chr1A	168444937	168445657	TraesCS1A02G130100	43	+
chr1A	168447537	168447969	TraesCS1A02G130200	40	-
chr1A	168449053	168449275	TraesCS1A02G130300	41	-
chr1A	168449376	168449508	TraesCS1A02G130400	41	+
chr1A	168451320	168451533	TraesCS1A02G130500	31	+
chr1A	168548236	168549847	TraesCS1A02G130600	36	+
chr1A	168553547	168590194	TraesCS1A02G130700	59	-
chr1A	169643888	169654254	TraesCS1A02G130800	62	+
chr1A	171006668	171034612	TraesCS1A02G130900	60	-
chr1A	171453437	171469888	TraesCS1A02G131000	58	-
chr1A	171893004	171893388	TraesCS1A02G131100	36	-
chr1A	172185037	172193682	TraesCS1A02G131200	59	+
chr1A	173960779	173978959	TraesCS1A02G131300	57	+
chr1A	174435667	174436685	TraesCS1A02G131400	33	+
chr1A	175173229	175178988	TraesCS1A02G131500	49	-
chr1A	176449532	176462644	TraesCS1A02G131600	62	+
chr1A	177380836	177382928	TraesCS1A02G131700	33	+
chr1A	177432273	177432799	TraesCS1A02G131800	33	-
chr1A	177465417	177472573	TraesCS1A02G131900	39	+
chr1A	177483604	177485389	TraesCS1A02G132000	34	+
chr1A	179526001	179534082	TraesCS1A02G132300	34	+
chr1A	179535749	179537296	TraesCS1A02G132400	55	-
chr1A	180414768	180415224	TraesCS1A02G132500	34	-
chr1A	181753576	181778463	TraesCS1A02G132600	49	+
chr1A	181969321	181969719	TraesCS1A02G132700	32	-
chr1A	182068830	182176388	TraesCS1A02G132800	33	-
chr1A	184934530	184935439	TraesCS1A02G132900	45	-
chr1A	185117111	185118880	TraesCS1A02G133000	62	+
chr1A	185141231	185146180	TraesCS1A02G133100	58	-
chr1A	186211459	186213836	TraesCS1A02G133200	49	+
chr1A	186717494	186718766	TraesCS1A02G133300	33	-
chr1A	186988725	186996675	TraesCS1A02G133400	49	-
chr1A	188140664	188140934	TraesCS1A02G133600	31	-
chr1A	188132554	188151899	TraesCS1A02G133500	50	+
chr1A	189710003	189722289	TraesCS1A02G133700	57	+
chr1A	189958445	189965406	TraesCS1A02G133800	59	+
chr1A	191855621	191862578	TraesCS1A02G133900	62	-
chr1A	193517324	193519141	TraesCS1A02G134000	56	+
chr1A	197091319	197138407	TraesCS1A02G134100	51	-
chr1A	200578385	200579212	TraesCS1A02G134200	42	-
chr1A	201744534	201747147	TraesCS1A02G134300	46	-
chr1A	201753130	201753412	TraesCS1A02G134400	31	+
chr1A	201853520	201865435	TraesCS1A02G134500	50	-
chr1A	202071607	202101947	TraesCS1A02G134600	61	-
chr1A	204318641	204320100	TraesCS1A02G134700	33	+
chr1A	204826279	204828720	TraesCS1A02G134800	60	+
chr1A	205224198	205224771	TraesCS1A02G134900	39	-
chr1A	206202067	206202968	TraesCS1A02G135000	33	-
chr1A	206792053	206805538	TraesCS1A02G135100	61	-
chr1A	208208303	208219356	TraesCS1A02G135300	57	-
chr1A	208881363	208913608	TraesCS1A02G135600	59	+
chr1A	209353871	209363066	TraesCS1A02G135700	57	-
chr1A	212017042	212018086	TraesCS1A02G135800	43	-
chr1A	212018426	212020840	TraesCS1A02G135900	63	+
chr1A	212021776	212025958	TraesCS1A02G136000	57	-
chr1A	213253115	213255931	TraesCS1A02G136100	62	-
chr1A	213902549	213933580	TraesCS1A02G136200	57	+
chr1A	215664560	215664827	TraesCS1A02G136300	31	-
chr1A	216414923	216456832	TraesCS1A02G136400	47	-
chr1A	217610379	217613638	TraesCS1A02G136500	55	-
chr1A	218214941	218219934	TraesCS1A02G136600	60	-
chr1A	218305542	218309046	TraesCS1A02G136700	38	-
chr1A	218522814	218529362	TraesCS1A02G136800	58	+
chr1A	219381069	219386762	TraesCS1A02G136900	56	-
chr1A	219894325	219900551	TraesCS1A02G137000	62	-
chr1A	220176306	220176642	TraesCS1A02G137100	36	+
chr1A	221695703	221708351	TraesCS1A02G137200	40	+
chr1A	221708688	221709738	TraesCS1A02G137300	51	+
chr1A	222347194	222369765	TraesCS1A02G137400	60	-
chr1A	223443861	223455182	TraesCS1A02G137500	60	+
chr1A	223826569	223828312	TraesCS1A02G137600	40	-
chr1A	223937888	223949190	TraesCS1A02G137700	51	-
chr1A	224802355	224827275	TraesCS1A02G137800	58	+
chr1A	225507557	225517408	TraesCS1A02G137900	59	-
chr1A	227257401	227268703	TraesCS1A02G138000	51	+
chr1A	229168840	229171503	TraesCS1A02G138100	62	-
chr1A	230132868	230165911	TraesCS1A02G138200	45	+
chr1A	230469021	230472733	TraesCS1A02G138300	44	-
chr1A	232066556	232074920	TraesCS1A02G138400	53	+
chr1A	232086426	232105328	TraesCS1A02G138500	60	-
chr1A	232333422	232344048	TraesCS1A02G138600	59	+
chr1A	232606170	232618441	TraesCS1A02G138700	51	+
chr1A	233920830	233925580	TraesCS1A02G138800	61	+
chr1A	234151526	234152513	TraesCS1A02G138900	33	-
chr1A	234158353	234158566	TraesCS1A02G139000	31	-
chr1A	234210118	234258109	TraesCS1A02G139100	58	+
chr1A	234796294	234799699	TraesCS1A02G139200	62	+
chr1A	234806286	234816413	TraesCS1A02G139300	62	-
chr1A	235652143	235689004	TraesCS1A02G139400	55	+
chr1A	236715735	236722781	TraesCS1A02G139500	45	+
chr1A	237327510	237330121	TraesCS1A02G139600	60	-
chr1A	237509578	237520090	TraesCS1A02G139700	62	-
chr1A	237742796	237744215	TraesCS1A02G139800	33	-
chr1A	237744623	237746433	TraesCS1A02G139900	59	+
chr1A	238075953	238076241	TraesCS1A02G140000	25	+
chr1A	238106168	238106639	TraesCS1A02G140100	51	-
chr1A	238107965	238108343	TraesCS1A02G140200	50	-
chr1A	238108387	238108744	TraesCS1A02G140300	50	-
chr1A	238153350	238153728	TraesCS1A02G140400	49	-
chr1A	238153772	238154129	TraesCS1A02G140500	50	-
chr1A	238647817	238652541	TraesCS1A02G140600	40	-
chr1A	238656183	238670642	TraesCS1A02G140700	45	+
chr1A	238673103	238673667	TraesCS1A02G140800	32	+
chr1A	238677152	238690883	TraesCS1A02G140900	60	-
chr1A	238869543	238870542	TraesCS1A02G141000	52	-
chr1A	238999840	239002573	TraesCS1A02G141100	55	+
chr1A	239103016	239105291	TraesCS1A02G141300	60	-
chr1A	239099767	239106130	TraesCS1A02G141200	52	+
chr1A	239889250	239903200	TraesCS1A02G141400	59	+
chr1A	239905711	239906947	TraesCS1A02G141500	51	+
chr1A	241167926	241170870	TraesCS1A02G141600	38	+
chr1A	241312952	241320936	TraesCS1A02G141700	62	+
chr1A	241377200	241377560	TraesCS1A02G141800	46	-
chr1A	241677701	241679636	TraesCS1A02G141900	62	-
chr1A	241983246	241984668	TraesCS1A02G142000	61	-
chr1A	241984735	241986669	TraesCS1A02G142100	43	+
chr1A	241993074	242013226	TraesCS1A02G142200	49	+
chr1A	242779678	242804845	TraesCS1A02G142300	48	+
chr1A	243160581	243163169	TraesCS1A02G142400	60	-
chr1A	243619555	243624661	TraesCS1A02G142500	61	-
chr1A	243862628	243866339	TraesCS1A02G142600	46	-
chr1A	244500834	244503810	TraesCS1A02G142700	41	-
chr1A	244506827	244512895	TraesCS1A02G142800	36	-
chr1A	245115338	245118643	TraesCS1A02G142900	60	+
chr1A	245518572	245527595	TraesCS1A02G143000	62	+
chr1A	245527133	245536774	TraesCS1A02G143100	62	-
chr1A	246127689	246130525	TraesCS1A02G143200	52	-
chr1A	246689895	246693276	TraesCS1A02G143300	41	-
chr1A	247311661	247347178	TraesCS1A02G143400	58	-
chr1A	248422287	248426924	TraesCS1A02G143500	62	+
chr1A	248428942	248435410	TraesCS1A02G143600	63	-
chr1A	248611975	248614005	TraesCS1A02G143700	62	+
chr1A	248613930	248616991	TraesCS1A02G143800	61	-
chr1A	248877652	248881699	TraesCS1A02G143900	60	+
chr1A	249042635	249057221	TraesCS1A02G144000	61	+
chr1A	249146601	249148375	TraesCS1A02G144100	60	-
chr1A	250087617	250090962	TraesCS1A02G144200	62	-
chr1A	250201586	250203016	TraesCS1A02G144400	52	-
chr1A	250442553	250444366	TraesCS1A02G144500	61	-
chr1A	250526176	250528105	TraesCS1A02G144600	60	-
chr1A	250550785	250554286	TraesCS1A02G144700	58	+
chr1A	251009016	251018858	TraesCS1A02G144800	63	+
chr1A	251219978	251221057	TraesCS1A02G144900	34	-
chr1A	251334627	251341814	TraesCS1A02G145000	62	+
chr1A	251341930	251347298	TraesCS1A02G145100	63	+
chr1A	251376252	251377963	TraesCS1A02G145300	59	+
chr1A	251531994	251532820	TraesCS1A02G145400	31	-
chr1A	251558740	251564045	TraesCS1A02G145500	53	-
chr1A	251691124	251692365	TraesCS1A02G145600	35	+
chr1A	251936265	251937029	TraesCS1A02G145700	43	+
chr1A	252281926	252286168	TraesCS1A02G145800	62	-
chr1A	252321625	252322000	TraesCS1A02G145900	41	+
chr1A	252322645	252325156	TraesCS1A02G146000	60	-
chr1A	252502422	252518151	TraesCS1A02G146200	60	-
chr1A	252622733	252628173	TraesCS1A02G146400	37	-
chr1A	252772214	252773564	TraesCS1A02G146500	31	+
chr1A	252824561	252828693	TraesCS1A02G146600	62	-
chr1A	253014194	253016999	TraesCS1A02G146700	37	-
chr1A	253371506	253372209	TraesCS1A02G146800	38	-
chr1A	253378318	253384498	TraesCS1A02G146900	62	-
chr1A	253720396	253722229	TraesCS1A02G147000	62	+
chr1A	253728008	253731690	TraesCS1A02G147100	40	-
chr1A	254183121	254188706	TraesCS1A02G147200	53	+
chr1A	254350381	254352226	TraesCS1A02G147300	52	+
chr1A	254375409	254383101	TraesCS1A02G147400	57	+
chr1A	254383243	254386910	TraesCS1A02G147500	50	-
chr1A	254993095	254995496	TraesCS1A02G147600	57	+
chr1A	254995704	254997527	TraesCS1A02G147700	48	-
chr1A	255203430	255205326	TraesCS1A02G147800	33	+
chr1A	255478888	255488313	TraesCS1A02G148000	60	+
chr1A	255696083	255701621	TraesCS1A02G148100	44	-
chr1A	255872276	255874488	TraesCS1A02G148300	58	+
chr1A	255898221	255900059	TraesCS1A02G148400	60	-
chr1A	256026882	256027134	TraesCS1A02G148500	46	+
chr1A	256027144	256027264	TraesCS1A02G148600	44	+
chr1A	256027286	256027403	TraesCS1A02G148700	44	+
chr1A	256027527	256027650	TraesCS1A02G148800	46	+
chr1A	256376563	256380063	TraesCS1A02G148900	41	+
chr1A	256712382	256722032	TraesCS1A02G149000	42	+
chr1A	256810437	256816746	TraesCS1A02G149100	61	+
chr1A	256819204	256822875	TraesCS1A02G149200	58	+
chr1A	256823680	256827995	TraesCS1A02G149300	63	+
chr1A	256920146	256928805	TraesCS1A02G149400	41	-
chr1A	256964283	256968019	TraesCS1A02G149500	63	+
chr1A	256984102	256985437	TraesCS1A02G149600	62	-
chr1A	257415276	257420268	TraesCS1A02G149700	61	+
chr1A	257551796	257558525	TraesCS1A02G149800	63	+
chr1A	257565002	257566520	TraesCS1A02G150000	50	-
chr1A	257573020	257574803	TraesCS1A02G150100	60	-
chr1A	257960003	257969311	TraesCS1A02G150200	63	+
chr1A	257987099	257987438	TraesCS1A02G150300	36	+
chr1A	258157062	258162400	TraesCS1A02G150400	63	+
chr1A	258180020	258181423	TraesCS1A02G150500	52	-
chr1A	258738360	258743663	TraesCS1A02G150600	62	+
chr1A	258745398	258749091	TraesCS1A02G150700	52	+
chr1A	258857614	258862764	TraesCS1A02G150800	62	-
chr1A	258870777	258881439	TraesCS1A02G150900	63	-
chr1A	259049083	259051454	TraesCS1A02G151000	55	+
chr1A	259052025	259066025	TraesCS1A02G151100	63	-
chr1A	259069860	259073887	TraesCS1A02G151200	62	-
chr1A	259892862	259893126	TraesCS1A02G151300	31	-
chr1A	259994474	259997900	TraesCS1A02G151400	48	-
chr1A	260834118	260835657	TraesCS1A02G151500	61	+
chr1A	260836560	260840054	TraesCS1A02G151600	59	+
chr1A	260840506	260841094	TraesCS1A02G151700	47	-
chr1A	260842564	260842903	TraesCS1A02G151900	27	+
chr1A	261130526	261136858	TraesCS1A02G152000	58	+
chr1A	261247063	261250437	TraesCS1A02G152100	62	+
chr1A	261815433	261826427	TraesCS1A02G152200	47	-
chr1A	262009028	262014978	TraesCS1A02G152300	52	+
chr1A	262290120	262291053	TraesCS1A02G152400	37	+
chr1A	262819172	262841620	TraesCS1A02G152500	62	+
chr1A	262944344	262948015	TraesCS1A02G152600	59	+
chr1A	263957444	263957835	TraesCS1A02G152700	33	+
chr1A	264213640	264217834	TraesCS1A02G152800	62	-
chr1A	265020364	265029656	TraesCS1A02G152900	55	+
chr1A	265032749	265041635	TraesCS1A02G153000	59	-
chr1A	265645441	265650746	TraesCS1A02G153100	55	-
chr1A	266886082	266886838	TraesCS1A02G153200	31	+
chr1A	267141926	267145892	TraesCS1A02G153300	60	+
chr1A	267146684	267155730	TraesCS1A02G153400	53	+
chr1A	267169656	267171963	TraesCS1A02G153500	41	-
chr1A	267177689	267181184	TraesCS1A02G153600	62	-
chr1A	267347702	267352109	TraesCS1A02G153700	39	-
chr1A	267354126	267356231	TraesCS1A02G153800	53	-
chr1A	267794535	267804564	TraesCS1A02G153900	62	+
chr1A	267882515	267883117	TraesCS1A02G154000	33	+
chr1A	268121932	268123732	TraesCS1A02G154100	NA	-
chr1A	268385374	268392359	TraesCS1A02G154200	36	+
chr1A	268914712	268929936	TraesCS1A02G154300	48	+
chr1A	268932111	268937108	TraesCS1A02G154400	61	+
chr1A	269567620	269575789	TraesCS1A02G154500	51	+
chr1A	269579981	269582738	TraesCS1A02G154600	52	-
chr1A	269993957	270008325	TraesCS1A02G154700	61	+
chr1A	270717655	270719747	TraesCS1A02G154800	33	-
chr1A	271619746	271621923	TraesCS1A02G154900	44	-
chr1A	271882591	271891529	TraesCS1A02G155000	59	-
chr1A	272611171	272613645	TraesCS1A02G155200	59	+
chr1A	272983849	272985600	TraesCS1A02G155300	43	-
chr1A	273605104	273605899	TraesCS1A02G155400	42	+
chr1A	274108133	274109975	TraesCS1A02G155500	50	-
chr1A	274781283	274782385	TraesCS1A02G155600	51	+
chr1A	275764471	275764765	TraesCS1A02G155700	40	+
chr1A	276257698	276258255	TraesCS1A02G155800	37	-
chr1A	276323724	276325756	TraesCS1A02G155900	34	+
chr1A	276569287	276572247	TraesCS1A02G156000	59	+
chr1A	276802345	276805966	TraesCS1A02G156100	60	+
chr1A	276862984	276864470	TraesCS1A02G156200	45	-
chr1A	276967791	276972330	TraesCS1A02G156300	58	+
chr1A	277074050	277078322	TraesCS1A02G156400	63	+
chr1A	277629408	277642793	TraesCS1A02G156500	62	+
chr1A	278141902	278145724	TraesCS1A02G156600	63	+
chr1A	278507748	278508126	TraesCS1A02G156700	47	+
chr1A	278508126	278508621	TraesCS1A02G156800	30	+
chr1A	278521116	278521581	TraesCS1A02G156900	46	+
chr1A	278522194	278522386	TraesCS1A02G157000	41	+
chr1A	278527010	278527579	TraesCS1A02G157100	51	+
chr1A	278527786	278533008	TraesCS1A02G157200	43	+
chr1A	278533299	278533572	TraesCS1A02G157300	41	-
chr1A	278538403	278538858	TraesCS1A02G157400	34	+
chr1A	279732250	279742732	TraesCS1A02G157500	62	+
chr1A	279824793	279831261	TraesCS1A02G157600	53	+
chr1A	279903220	279908684	TraesCS1A02G157700	57	-
chr1A	280274429	280276096	TraesCS1A02G157800	48	-
chr1A	280602663	280604294	TraesCS1A02G157900	56	-
chr1A	281368158	281368410	TraesCS1A02G158100	31	-
chr1A	281650039	281650769	TraesCS1A02G158200	56	+
chr1A	281656688	281659441	TraesCS1A02G158300	61	-
chr1A	281887393	281895008	TraesCS1A02G158400	58	-
chr1A	282545206	282551529	TraesCS1A02G158500	62	+
chr1A	282552836	282554807	TraesCS1A02G158600	52	+
chr1A	282695073	282702388	TraesCS1A02G158700	63	-
chr1A	283842906	283859515	TraesCS1A02G158800	62	+
chr1A	284143662	284151783	TraesCS1A02G158900	61	+
chr1A	284320575	284322151	TraesCS1A02G159000	34	+
chr1A	284336840	284337272	TraesCS1A02G159100	53	-
chr1A	284902268	284905891	TraesCS1A02G159200	57	-
chr1A	284912308	284913734	TraesCS1A02G159300	59	-
chr1A	285353557	285356244	TraesCS1A02G159400	56	-
chr1A	285980869	285986701	TraesCS1A02G159500	60	+
chr1A	286006368	286010711	TraesCS1A02G159600	62	+
chr1A	286915744	286916579	TraesCS1A02G159700	50	+
chr1A	286918179	286918564	TraesCS1A02G159800	38	+
chr1A	287040074	287040320	TraesCS1A02G159900	31	+
chr1A	287313666	287316063	TraesCS1A02G160000	NA	-
chr1A	287542003	287544129	TraesCS1A02G160100	52	-
chr1A	287681549	287684692	TraesCS1A02G160200	53	-
chr1A	287686646	287688966	TraesCS1A02G160300	62	+
chr1A	287689088	287690564	TraesCS1A02G160400	37	-
chr1A	287691563	287702194	TraesCS1A02G160500	59	-
chr1A	288510415	288520871	TraesCS1A02G160600	62	-
chr1A	288862056	288872048	TraesCS1A02G160700	48	+
chr1A	289329783	289332889	TraesCS1A02G160800	62	+
chr1A	289334271	289346573	TraesCS1A02G160900	63	+
chr1A	289346492	289351896	TraesCS1A02G161000	57	-
chr1A	289631062	289633833	TraesCS1A02G161100	40	-
chr1A	290123277	290127360	TraesCS1A02G161200	52	+
chr1A	290198892	290201928	TraesCS1A02G161300	62	+
chr1A	290202032	290205001	TraesCS1A02G161400	62	-
chr1A	290336566	290337713	TraesCS1A02G161500	36	+
chr1A	290345695	290349661	TraesCS1A02G161600	42	-
chr1A	290410468	290411062	TraesCS1A02G161700	26	+
chr1A	290549554	290551786	TraesCS1A02G161800	43	-
chr1A	290554419	290556043	TraesCS1A02G161900	62	+
chr1A	290557137	290558592	TraesCS1A02G162000	43	+
chr1A	290955877	290956819	TraesCS1A02G162100	61	+
chr1A	291242008	291246278	TraesCS1A02G162200	58	+
chr1A	291248716	291256425	TraesCS1A02G162300	57	+
chr1A	291561114	291565971	TraesCS1A02G162400	47	-
chr1A	291974500	291975630	TraesCS1A02G162500	53	+
chr1A	292020290	292022375	TraesCS1A02G162600	NA	-
chr1A	292077105	292077444	TraesCS1A02G162700	NA	+
chr1A	292077983	292090267	TraesCS1A02G162800	61	-
chr1A	292745253	292746177	TraesCS1A02G163000	53	-
chr1A	292757832	292778942	TraesCS1A02G163100	48	-
chr1A	292878942	292881794	TraesCS1A02G163200	62	-
chr1A	293707855	293722849	TraesCS1A02G163400	58	+
chr1A	293728800	293730405	TraesCS1A02G163500	46	+
chr1A	293731110	293738149	TraesCS1A02G163600	53	+
chr1A	294037987	294042332	TraesCS1A02G163700	52	+
chr1A	295022533	295022968	TraesCS1A02G163800	31	-
chr1A	295227959	295232820	TraesCS1A02G163900	63	-
chr1A	295458804	295464502	TraesCS1A02G164000	63	+
chr1A	295466048	295466924	TraesCS1A02G164100	37	+
chr1A	295584872	295590785	TraesCS1A02G164200	53	-
chr1A	296204791	296210638	TraesCS1A02G164300	60	+
chr1A	296212248	296215494	TraesCS1A02G164400	63	-
chr1A	296237958	296242886	TraesCS1A02G164500	57	-
chr1A	297376880	297381017	TraesCS1A02G164600	62	+
chr1A	297696461	297700859	TraesCS1A02G164700	62	-
chr1A	297744934	297751007	TraesCS1A02G164800	57	-
chr1A	297872018	297874932	TraesCS1A02G164900	62	-
chr1A	297883146	297883659	TraesCS1A02G165000	31	+
chr1A	297885171	297885423	TraesCS1A02G165100	36	+
chr1A	297885574	297885691	TraesCS1A02G165200	35	+
chr1A	298034052	298037445	TraesCS1A02G165300	57	+
chr1A	298105707	298107333	TraesCS1A02G165400	52	-
chr1A	298108441	298116154	TraesCS1A02G165500	44	+
chr1A	298152316	298155073	TraesCS1A02G165600	63	-
chr1A	298557742	298566718	TraesCS1A02G165700	54	+
chr1A	298601922	298610934	TraesCS1A02G165800	63	+
chr1A	298613621	298615547	TraesCS1A02G165900	57	-
chr1A	298621355	298621852	TraesCS1A02G166000	51	+
chr1A	298635519	298636647	TraesCS1A02G166100	53	-
chr1A	298646084	298646780	TraesCS1A02G166200	41	-
chr1A	298725243	298725951	TraesCS1A02G166300	41	+
chr1A	299103404	299106055	TraesCS1A02G166400	38	+
chr1A	299267974	299268403	TraesCS1A02G166500	31	+
chr1A	299424944	299426015	TraesCS1A02G166600	53	-
chr1A	299542999	299543506	TraesCS1A02G166800	33	+
chr1A	299624484	299657841	TraesCS1A02G166900	58	+
chr1A	299719196	299719790	TraesCS1A02G167000	41	+
chr1A	300003983	300004745	TraesCS1A02G167100	51	+
chr1A	300100763	300102768	TraesCS1A02G167200	52	+
chr1A	300105515	300106916	TraesCS1A02G167300	54	-
chr1A	300107114	300111644	TraesCS1A02G167400	58	+
chr1A	300116121	300116981	TraesCS1A02G167500	30	-
chr1A	300395390	300396164	TraesCS1A02G167600	53	-
chr1A	300567523	300568194	TraesCS1A02G167700	51	+
chr1A	300576955	300577529	TraesCS1A02G167800	51	+
chr1A	300672634	300673168	TraesCS1A02G167900	45	+
chr1A	300856553	300860113	TraesCS1A02G168100	62	-
chr1A	300926977	300927678	TraesCS1A02G168200	60	-
chr1A	300944022	300944609	TraesCS1A02G168300	50	+
chr1A	301128321	301134198	TraesCS1A02G168400	60	+
chr1A	301158123	301162597	TraesCS1A02G168500	62	+
chr1A	301196753	301200037	TraesCS1A02G168600	62	-
chr1A	301628583	301631797	TraesCS1A02G168700	62	-
chr1A	301773019	301775767	TraesCS1A02G168800	62	+
chr1A	301776168	301779892	TraesCS1A02G168900	62	-
chr1A	301781000	301784189	TraesCS1A02G169000	62	-
chr1A	301857602	301864368	TraesCS1A02G169100	60	-
chr1A	301894090	301894885	TraesCS1A02G169200	62	+
chr1A	301895908	301899325	TraesCS1A02G169300	57	-
chr1A	302196339	302197949	TraesCS1A02G169400	30	+
chr1A	302198138	302200788	TraesCS1A02G169500	61	-
chr1A	302628522	302639166	TraesCS1A02G169600	61	-
chr1A	302899181	302906773	TraesCS1A02G169700	36	-
chr1A	302912218	302913447	TraesCS1A02G169800	31	+
chr1A	302957960	302959148	TraesCS1A02G169900	36	-
chr1A	303727690	303730110	TraesCS1A02G170000	62	-
chr1A	303849554	303852175	TraesCS1A02G170100	61	+
chr1A	303853526	303858626	TraesCS1A02G170200	60	-
chr1A	304029763	304036570	TraesCS1A02G170300	61	-
chr1A	304036914	304047086	TraesCS1A02G170400	58	-
chr1A	304996059	304998794	TraesCS1A02G170500	51	+
chr1A	305004104	305006483	TraesCS1A02G170600	61	-
chr1A	305326593	305329046	TraesCS1A02G170700	62	-
chr1A	305333683	305336077	TraesCS1A02G170800	57	-
chr1A	305363882	305368036	TraesCS1A02G170900	60	-
chr1A	305606260	305608388	TraesCS1A02G171000	56	+
chr1A	306106801	306115293	TraesCS1A02G171100	47	+
chr1A	306117844	306120605	TraesCS1A02G171200	61	+
chr1A	306149737	306151032	TraesCS1A02G171300	53	+
chr1A	306550346	306553305	TraesCS1A02G171400	62	-
chr1A	306637418	306644050	TraesCS1A02G171500	61	+
chr1A	306684327	306684652	TraesCS1A02G171600	54	-
chr1A	307033683	307041155	TraesCS1A02G171700	62	+
chr1A	307043473	307044677	TraesCS1A02G171800	37	+
chr1A	307060492	307061834	TraesCS1A02G171900	43	+
chr1A	307700420	307707523	TraesCS1A02G172100	62	-
chr1A	307735534	307736499	TraesCS1A02G172200	35	+
chr1A	308202619	308211209	TraesCS1A02G172300	59	+
chr1A	308245585	308246137	TraesCS1A02G172400	33	-
chr1A	308569894	308571435	TraesCS1A02G172600	52	+
chr1A	308571440	308576188	TraesCS1A02G172700	62	-
chr1A	308786781	308787045	TraesCS1A02G172800	41	+
chr1A	308804881	308806552	TraesCS1A02G172900	43	-
chr1A	308810894	308811509	TraesCS1A02G173000	46	-
chr1A	308812573	308816474	TraesCS1A02G173100	54	-
chr1A	308950730	308953133	TraesCS1A02G173200	59	-
chr1A	308954316	308956460	TraesCS1A02G173300	41	+
chr1A	309401614	309403447	TraesCS1A02G173400	55	-
chr1A	309457555	309466082	TraesCS1A02G173500	48	-
chr1A	309740230	309741734	TraesCS1A02G173600	55	-
chr1A	309742788	309758319	TraesCS1A02G173700	49	-
chr1A	309789691	309791565	TraesCS1A02G173800	62	+
chr1A	309910011	309913118	TraesCS1A02G173900	36	-
chr1A	310130104	310255049	TraesCS1A02G174000	6	+
chr1A	311059508	311060627	TraesCS1A02G174100	60	+
chr1A	311525111	311526359	TraesCS1A02G174200	31	+
chr1A	311771377	311771641	TraesCS1A02G174300	31	-
chr1A	311806705	311808758	TraesCS1A02G174400	52	-
chr1A	311812455	311816565	TraesCS1A02G174500	61	-
chr1A	311846859	311852943	TraesCS1A02G174600	62	-
chr1A	312159892	312161436	TraesCS1A02G174700	60	-
chr1A	312583633	312585896	TraesCS1A02G174800	35	+
chr1A	312584968	312607067	TraesCS1A02G174900	40	-
chr1A	312772249	312777623	TraesCS1A02G175000	53	+
chr1A	313006744	313007070	TraesCS1A02G175100	NA	-
chr1A	313161459	313162228	TraesCS1A02G175200	51	-
chr1A	313478336	313478911	TraesCS1A02G175300	33	-
chr1A	313489230	313491849	TraesCS1A02G175500	57	+
chr1A	313590609	313592112	TraesCS1A02G175600	51	+
chr1A	313744356	313748524	TraesCS1A02G175800	43	+
chr1A	313738700	313751739	TraesCS1A02G175700	58	-
chr1A	313903530	313912668	TraesCS1A02G175900	62	-
chr1A	314428209	314432375	TraesCS1A02G176000	62	+
chr1A	314491806	314494505	TraesCS1A02G176100	25	+
chr1A	314511389	314513466	TraesCS1A02G176200	60	+
chr1A	314620482	314624358	TraesCS1A02G176300	61	-
chr1A	315061894	315062158	TraesCS1A02G176400	31	+
chr1A	315834150	315840625	TraesCS1A02G176500	61	-
chr1A	317810557	317815516	TraesCS1A02G176700	49	+
chr1A	319077589	319079046	TraesCS1A02G176800	60	+
chr1A	319079822	319087554	TraesCS1A02G176900	55	-
chr1A	319319607	319321634	TraesCS1A02G177000	62	+
chr1A	319445758	319447575	TraesCS1A02G177100	61	-
chr1A	319734015	319734649	TraesCS1A02G177200	30	-
chr1A	319887493	319889455	TraesCS1A02G177300	61	-
chr1A	320222698	320224716	TraesCS1A02G177400	56	-
chr1A	320333953	320338598	TraesCS1A02G177500	62	+
chr1A	320479859	320494972	TraesCS1A02G177600	61	+
chr1A	320891333	320895519	TraesCS1A02G177700	62	+
chr1A	321110254	321114846	TraesCS1A02G177800	62	+
chr1A	321228078	321228991	TraesCS1A02G177900	33	+
chr1A	321395029	321399108	TraesCS1A02G178000	50	+
chr1A	321402668	321412297	TraesCS1A02G178100	54	-
chr1A	321875569	321880525	TraesCS1A02G178200	57	-
chr1A	321882665	321888083	TraesCS1A02G178300	62	-
chr1A	322572274	322577295	TraesCS1A02G178400	62	+
chr1A	323189042	323190158	TraesCS1A02G178500	36	+
chr1A	323189958	323192810	TraesCS1A02G178600	44	-
chr1A	323204776	323205142	TraesCS1A02G178700	51	-
chr1A	323286029	323286972	TraesCS1A02G178800	60	-
chr1A	323406549	323408028	TraesCS1A02G178900	51	-
chr1A	323642133	323645469	TraesCS1A02G179000	50	-
chr1A	323894491	323894761	TraesCS1A02G179100	36	-
chr1A	323895148	323895469	TraesCS1A02G179200	31	+
chr1A	323961239	323961536	TraesCS1A02G179300	37	+
chr1A	324490253	324490897	TraesCS1A02G179400	56	+
chr1A	324494214	324498371	TraesCS1A02G179500	61	-
chr1A	324498892	324501933	TraesCS1A02G179600	48	-
chr1A	324609924	324619770	TraesCS1A02G179700	63	-
chr1A	324623320	324623680	TraesCS1A02G179800	31	-
chr1A	324856865	324862563	TraesCS1A02G179900	43	+
chr1A	325032421	325033066	TraesCS1A02G180000	55	+
chr1A	325036710	325039829	TraesCS1A02G180100	62	-
chr1A	325039827	325049320	TraesCS1A02G180200	63	+
chr1A	325049786	325054523	TraesCS1A02G180300	61	-
chr1A	325782119	325788800	TraesCS1A02G180400	58	+
chr1A	326199376	326214529	TraesCS1A02G180500	59	+
chr1A	326216039	326216641	TraesCS1A02G180600	33	+
chr1A	326217183	326217978	TraesCS1A02G180700	49	-
chr1A	327012873	327013289	TraesCS1A02G180900	31	+
chr1A	327005243	327014951	TraesCS1A02G180800	60	+
chr1A	327014864	327018031	TraesCS1A02G181000	62	-
chr1A	327271127	327271956	TraesCS1A02G181100	60	-
chr1A	327382921	327383346	TraesCS1A02G181300	33	-
chr1A	327525811	327529786	TraesCS1A02G181400	59	+
chr1A	327529208	327531391	TraesCS1A02G181500	61	-
chr1A	327531616	327537648	TraesCS1A02G181600	63	+
chr1A	327712387	327713606	TraesCS1A02G181700	50	-
chr1A	328125254	328125624	TraesCS1A02G181800	33	-
chr1A	328244900	328253761	TraesCS1A02G181900	58	+
chr1A	328254104	328257572	TraesCS1A02G182000	62	-
chr1A	328713962	328716840	TraesCS1A02G182100	63	+
chr1A	328840892	328842295	TraesCS1A02G182200	54	-
chr1A	329246840	329249014	TraesCS1A02G182300	61	-
chr1A	330082864	330086356	TraesCS1A02G182400	61	+
chr1A	330087478	330088533	TraesCS1A02G182500	56	-
chr1A	330686906	330688311	TraesCS1A02G182600	61	+
chr1A	330765991	330771472	TraesCS1A02G182700	63	-
chr1A	331233349	331237174	TraesCS1A02G182800	62	-
chr1A	331269458	331273223	TraesCS1A02G182900	62	-
chr1A	331318065	331323293	TraesCS1A02G183000	62	-
chr1A	331517065	331518993	TraesCS1A02G183100	48	-
chr1A	332044494	332047279	TraesCS1A02G183200	41	+
chr1A	332382633	332384185	TraesCS1A02G183300	43	+
chr1A	333134460	333139522	TraesCS1A02G183400	62	-
chr1A	333498336	333500626	TraesCS1A02G183500	50	+
chr1A	333525477	333528820	TraesCS1A02G183600	33	+
chr1A	333536002	333553122	TraesCS1A02G183700	32	-
chr1A	333613053	333627407	TraesCS1A02G183800	61	-
chr1A	333868547	333886602	TraesCS1A02G183900	60	+
chr1A	333913244	333914392	TraesCS1A02G184000	49	+
chr1A	333917301	333922150	TraesCS1A02G184100	60	+
chr1A	334074388	334075924	TraesCS1A02G184200	33	-
chr1A	334200700	334205333	TraesCS1A02G184300	52	-
chr1A	334446660	334448697	TraesCS1A02G184400	60	+
chr1A	334446533	334452739	TraesCS1A02G184500	60	-
chr1A	335012316	335034601	TraesCS1A02G184600	62	-
chr1A	335115859	335116228	TraesCS1A02G184700	32	+
chr1A	335542105	335543221	TraesCS1A02G184800	56	-
chr1A	335545265	335546654	TraesCS1A02G184900	60	-
chr1A	335825933	335829117	TraesCS1A02G185100	57	+
chr1A	335830803	335831785	TraesCS1A02G185200	60	+
chr1A	335830803	335836281	TraesCS1A02G185300	60	-
chr1A	336213580	336214675	TraesCS1A02G185400	60	-
chr1A	336237671	336240333	TraesCS1A02G185500	57	-
chr1A	336475939	336477065	TraesCS1A02G185700	58	+
chr1A	336607632	336611079	TraesCS1A02G185800	62	+
chr1A	337007360	337017141	TraesCS1A02G185900	60	-
chr1A	337150070	337152543	TraesCS1A02G186000	60	+
chr1A	337300646	337301870	TraesCS1A02G186100	56	-
chr1A	337628886	337629897	TraesCS1A02G186200	55	-
chr1A	337653974	337655149	TraesCS1A02G186300	51	-
chr1A	337655366	337656616	TraesCS1A02G186400	49	+
chr1A	337657365	337658581	TraesCS1A02G186500	60	-
chr1A	337677451	337678504	TraesCS1A02G186600	62	-
chr1A	337703102	337704240	TraesCS1A02G186700	62	-
chr1A	337775913	337777000	TraesCS1A02G186800	62	-
chr1A	337781453	337781669	TraesCS1A02G186900	32	-
chr1A	337947842	337949587	TraesCS1A02G187000	61	+
chr1A	337981556	337987708	TraesCS1A02G187100	62	+
chr1A	338130610	338131079	TraesCS1A02G187200	32	-
chr1A	338214691	338217213	TraesCS1A02G187300	61	+
chr1A	338581947	338588620	TraesCS1A02G187400	61	+
chr1A	338587865	338590787	TraesCS1A02G187500	52	-
chr1A	338593152	338597314	TraesCS1A02G187600	46	-
chr1A	338600465	338600819	TraesCS1A02G187700	41	-
chr1A	338833036	338836486	TraesCS1A02G187800	53	-
chr1A	339097720	339099065	TraesCS1A02G187900	56	-
chr1A	339483295	339484492	TraesCS1A02G188000	60	+
chr1A	339913768	339916147	TraesCS1A02G188100	50	-
chr1A	340010732	340014644	TraesCS1A02G188200	60	-
chr1A	340071988	340072312	TraesCS1A02G188300	30	+
chr1A	340249594	340250151	TraesCS1A02G188400	51	+
chr1A	340409311	340413789	TraesCS1A02G188500	54	-
chr1A	340415025	340428765	TraesCS1A02G188600	60	-
chr1A	341015025	341017660	TraesCS1A02G188700	62	-
chr1A	341867720	341871890	TraesCS1A02G188800	62	+
chr1A	341872093	341873949	TraesCS1A02G188900	62	-
chr1A	342379979	342384645	TraesCS1A02G189000	60	+
chr1A	342387314	342391668	TraesCS1A02G189100	61	+
chr1A	342391688	342393474	TraesCS1A02G189200	60	-
chr1A	342433544	342435218	TraesCS1A02G189300	62	-
chr1A	342595980	342598198	TraesCS1A02G189400	43	-
chr1A	342875130	342878854	TraesCS1A02G189500	49	-
chr1A	343389703	343395042	TraesCS1A02G189600	61	-
chr1A	343395335	343397180	TraesCS1A02G189700	45	-
chr1A	343419125	343424719	TraesCS1A02G189800	41	-
chr1A	343615951	343618536	TraesCS1A02G189900	53	+
chr1A	343614781	343621756	TraesCS1A02G190000	61	-
chr1A	343673958	343676434	TraesCS1A02G190100	53	+
chr1A	343680836	343685974	TraesCS1A02G190200	58	-
chr1A	344183730	344186347	TraesCS1A02G190300	50	+
chr1A	344189325	344189787	TraesCS1A02G190400	41	-
chr1A	344290257	344294613	TraesCS1A02G190500	63	+
chr1A	344470838	344472679	TraesCS1A02G190600	37	+
chr1A	344480198	344488546	TraesCS1A02G190700	60	-
chr1A	345108252	345116586	TraesCS1A02G190800	61	-
chr1A	345167844	345172017	TraesCS1A02G190900	61	-
chr1A	345299959	345304595	TraesCS1A02G191000	33	+
chr1A	345305901	345306243	TraesCS1A02G191100	31	-
chr1A	345783581	345786960	TraesCS1A02G191300	62	+
chr1A	345787884	345790279	TraesCS1A02G191400	62	+
chr1A	345791123	345792797	TraesCS1A02G191500	36	-
chr1A	346445699	346449901	TraesCS1A02G191600	47	+
chr1A	346681496	346682748	TraesCS1A02G191700	60	+
chr1A	347319839	347322090	TraesCS1A02G191800	53	-
chr1A	347322209	347325380	TraesCS1A02G191900	56	-
chr1A	347417438	347418136	TraesCS1A02G192000	33	-
chr1A	347593382	347593670	TraesCS1A02G192100	25	+
chr1A	347619019	347621797	TraesCS1A02G192200	44	+
chr1A	347633898	347635924	TraesCS1A02G192300	60	-
chr1A	347640296	347646899	TraesCS1A02G192400	62	-
chr1A	347918470	347920800	TraesCS1A02G192500	61	-
chr1A	347922419	347923294	TraesCS1A02G192600	46	+
chr1A	347923753	347927115	TraesCS1A02G192700	51	-
chr1A	348398565	348400900	TraesCS1A02G192800	59	-
chr1A	348689890	348698082	TraesCS1A02G192900	49	+
chr1A	348717272	348721726	TraesCS1A02G193000	62	-
chr1A	348848358	348851728	TraesCS1A02G193100	55	+
chr1A	349358464	349360851	TraesCS1A02G193200	43	+
chr1A	349997362	350018551	TraesCS1A02G193300	61	-
chr1A	350395520	350401398	TraesCS1A02G193400	62	-
chr1A	350749389	350752293	TraesCS1A02G193500	62	+
chr1A	350752533	350763077	TraesCS1A02G193600	63	-
chr1A	351211683	351212265	TraesCS1A02G193700	47	+
chr1A	351340624	351340980	TraesCS1A02G193800	40	+
chr1A	351343638	351345047	TraesCS1A02G193900	61	-
chr1A	351344986	351347996	TraesCS1A02G194000	59	+
chr1A	351349022	351350790	TraesCS1A02G194100	56	-
chr1A	351474704	351476085	TraesCS1A02G194200	52	-
chr1A	351604601	351608182	TraesCS1A02G194400	62	-
chr1A	351856639	351857125	TraesCS1A02G194500	29	+
chr1A	351856914	351859473	TraesCS1A02G194600	35	-
chr1A	351859607	351863846	TraesCS1A02G194700	52	-
chr1A	351878372	351882317	TraesCS1A02G194800	62	+
chr1A	351882935	351886581	TraesCS1A02G194900	62	-
chr1A	352013036	352016495	TraesCS1A02G195000	43	+
chr1A	352136860	352140961	TraesCS1A02G195100	60	-
chr1A	352173115	352180076	TraesCS1A02G195200	58	-
chr1A	352852083	352862015	TraesCS1A02G195300	62	+
chr1A	352866592	352872371	TraesCS1A02G195312	49	+
chr1A	353251751	353256652	TraesCS1A02G195400	47	+
chr1A	353256783	353259995	TraesCS1A02G195500	61	-
chr1A	353625763	353631621	TraesCS1A02G195700	61	-
chr1A	353913628	353917286	TraesCS1A02G195900	60	+
chr1A	354189073	354191293	TraesCS1A02G196000	58	+
chr1A	354295105	354299626	TraesCS1A02G196100	63	+
chr1A	354299639	354302644	TraesCS1A02G196200	52	-
chr1A	354303688	354308075	TraesCS1A02G196300	62	-
chr1A	354823587	354824724	TraesCS1A02G196400	60	-
chr1A	354934936	354937526	TraesCS1A02G196500	60	-
chr1A	354937758	354940442	TraesCS1A02G196600	62	-
chr1A	354943356	354948394	TraesCS1A02G196700	62	-
chr1A	354950049	354955890	TraesCS1A02G196800	63	-
chr1A	355025763	355026950	TraesCS1A02G196900	30	+
chr1A	355320320	355325145	TraesCS1A02G197000	52	+
chr1A	355326374	355329223	TraesCS1A02G197100	56	+
chr1A	355324902	355334094	TraesCS1A02G197200	62	-
chr1A	355335879	355338713	TraesCS1A02G197300	62	-
chr1A	355342844	355344381	TraesCS1A02G197400	55	+
chr1A	355345019	355348510	TraesCS1A02G197500	62	-
chr1A	355624055	355628073	TraesCS1A02G197600	59	+
chr1A	355629144	355631608	TraesCS1A02G197700	60	+
chr1A	355714312	355716842	TraesCS1A02G197800	61	+
chr1A	355718259	355719087	TraesCS1A02G197900	56	+
chr1A	355720784	355722734	TraesCS1A02G198000	56	-
chr1A	355730242	355735445	TraesCS1A02G198100	59	-
chr1A	356389926	356392775	TraesCS1A02G198200	55	+
chr1A	356427949	356430605	TraesCS1A02G198300	63	+
chr1A	356471269	356474267	TraesCS1A02G198400	62	+
chr1A	356474336	356476835	TraesCS1A02G198500	60	-
chr1A	357062295	357064921	TraesCS1A02G198600	62	+
chr1A	357062028	357077269	TraesCS1A02G198700	47	-
chr1A	357121053	357123995	TraesCS1A02G198800	62	-
chr1A	357414941	357418373	TraesCS1A02G198900	62	+
chr1A	357763071	357781554	TraesCS1A02G199000	58	-
chr1A	357785910	357786153	TraesCS1A02G199100	31	-
chr1A	357788262	357790677	TraesCS1A02G199200	53	+
chr1A	358151458	358152398	TraesCS1A02G199300	43	+
chr1A	358174991	358175870	TraesCS1A02G199400	43	+
chr1A	358176328	358179493	TraesCS1A02G199500	62	-
chr1A	358761379	358772026	TraesCS1A02G199600	58	-
chr1A	358921234	358923796	TraesCS1A02G199700	41	+
chr1A	359191689	359192088	TraesCS1A02G199800	32	+
chr1A	359228776	359245633	TraesCS1A02G199900	57	+
chr1A	359689253	359690781	TraesCS1A02G200000	59	+
chr1A	359980198	359981668	TraesCS1A02G200100	62	-
chr1A	360009366	360011036	TraesCS1A02G200200	62	+
chr1A	360455272	360459181	TraesCS1A02G200400	43	-
chr1A	361173338	361174748	TraesCS1A02G200500	41	-
chr1A	361185338	361193778	TraesCS1A02G200600	52	-
chr1A	361235401	361236546	TraesCS1A02G200700	52	+
chr1A	361352159	361359053	TraesCS1A02G200800	62	+
chr1A	361509861	361517115	TraesCS1A02G200900	60	-
chr1A	362059731	362063167	TraesCS1A02G201000	44	-
chr1A	362190903	362192389	TraesCS1A02G201100	41	+
chr1A	362193526	362195887	TraesCS1A02G201200	60	-
chr1A	362209634	362210289	TraesCS1A02G201300	56	-
chr1A	362403113	362405555	TraesCS1A02G201400	61	+
chr1A	362620172	362622906	TraesCS1A02G201500	47	+
chr1A	362861942	362866378	TraesCS1A02G201600	55	+
chr1A	363006017	363007340	TraesCS1A02G201700	60	-
chr1A	363013714	363015583	TraesCS1A02G201800	53	-
chr1A	363037781	363039788	TraesCS1A02G201900	50	-
chr1A	363047772	363052288	TraesCS1A02G202000	62	-
chr1A	363420420	363422792	TraesCS1A02G202100	43	+
chr1A	363423830	363426660	TraesCS1A02G202200	48	-
chr1A	363451668	363455323	TraesCS1A02G202300	62	+
chr1A	363600716	363601982	TraesCS1A02G202400	33	-
chr1A	363636779	363640726	TraesCS1A02G202500	41	-
chr1A	363653772	363656001	TraesCS1A02G202600	44	-
chr1A	363690448	363695876	TraesCS1A02G202700	52	+
chr1A	364039707	364040175	TraesCS1A02G202800	47	-
chr1A	364046610	364046856	TraesCS1A02G202900	46	-
chr1A	364226063	364230622	TraesCS1A02G203000	58	-
chr1A	364631875	364634716	TraesCS1A02G203100	49	+
chr1A	364655696	364656832	TraesCS1A02G203200	62	+
chr1A	364935625	364936558	TraesCS1A02G203300	60	+
chr1A	365064926	365071233	TraesCS1A02G203400	63	+
chr1A	365451092	365452429	TraesCS1A02G203500	51	+
chr1A	365492203	365493755	TraesCS1A02G203600	58	+
chr1A	365507409	365508980	TraesCS1A02G203700	58	+
chr1A	365536061	365536994	TraesCS1A02G203800	46	+
chr1A	365617808	365619048	TraesCS1A02G203900	62	-
chr1A	365636859	365638644	TraesCS1A02G204100	32	-
chr1A	366265076	366268189	TraesCS1A02G204200	50	+
chr1A	366268843	366273867	TraesCS1A02G204300	62	-
[truncated: 105,892 more rows]

## Sheet: Expression
Gene ID	Fusarium response
TraesCS1A02G000100	0
TraesCS1A02G000200	1
TraesCS1A02G000300	0
TraesCS1A02G000400	0
TraesCS1A02G000500	0
TraesCS1A02G000600	0
TraesCS1A02G000700	0
TraesCS1A02G000800	0
TraesCS1A02G000900	0
TraesCS1A02G001000	1
TraesCS1A02G001100	0
TraesCS1A02G001200	0
TraesCS1A02G001300	0
TraesCS1A02G001400	0
TraesCS1A02G001500	0
TraesCS1A02G001600	0
TraesCS1A02G001700	0
TraesCS1A02G001800	0
TraesCS1A02G001900	1
TraesCS1A02G002000	0
TraesCS1A02G002100	0
TraesCS1A02G002200	0
TraesCS1A02G002300	0
TraesCS1A02G002400	0
TraesCS1A02G002500	1
TraesCS1A02G002700	0
TraesCS1A02G002800	0
TraesCS1A02G002900	0
TraesCS1A02G003000	0
TraesCS1A02G003100	0
TraesCS1A02G003200	0
TraesCS1A02G003300	0
TraesCS1A02G003400	0
TraesCS1A02G003500	0
TraesCS1A02G003546	0
TraesCS1A02G003600	0
TraesCS1A02G003700	0
TraesCS1A02G003800	0
TraesCS1A02G003900	0
TraesCS1A02G004000	0
TraesCS1A02G004100	0
TraesCS1A02G004126	0
TraesCS1A02G004200	0
TraesCS1A02G004300	0
TraesCS1A02G004400	0
TraesCS1A02G004500	0
TraesCS1A02G004600	0
TraesCS1A02G004700	0
TraesCS1A02G004800	0
TraesCS1A02G004900	0
TraesCS1A02G005000	1
TraesCS1A02G005100	0
TraesCS1A02G005200	0
TraesCS1A02G005300	0
TraesCS1A02G005315	0
TraesCS1A02G005368	0
TraesCS1A02G005387	0
TraesCS1A02G005400	0
TraesCS1A02G005500	0
TraesCS1A02G005600	1
TraesCS1A02G005700	0
TraesCS1A02G005800	0
TraesCS1A02G005900	1
TraesCS1A02G006000	1
TraesCS1A02G006100	0
TraesCS1A02G006200	0
TraesCS1A02G006300	1
TraesCS1A02G006400	0
TraesCS1A02G006500	0
TraesCS1A02G006700	0
TraesCS1A02G006800	1
TraesCS1A02G006900	0
TraesCS1A02G007000	0
TraesCS1A02G007100	0
TraesCS1A02G007200	0
TraesCS1A02G007236	0
TraesCS1A02G007300	0
TraesCS1A02G007344	0
TraesCS1A02G007400	0
TraesCS1A02G007405	0
TraesCS1A02G007500	0
TraesCS1A02G007600	0
TraesCS1A02G007700	0
TraesCS1A02G007800	0
TraesCS1A02G007900	1
TraesCS1A02G007934	0
TraesCS1A02G008000	0
TraesCS1A02G008100	0
TraesCS1A02G008200	0
TraesCS1A02G008300	0
TraesCS1A02G008353	0
TraesCS1A02G008400	0
TraesCS1A02G008500	0
TraesCS1A02G008600	0
TraesCS1A02G008700	0
TraesCS1A02G008800	0
TraesCS1A02G008900	0
TraesCS1A02G009000	0
TraesCS1A02G009100	0
TraesCS1A02G009200	0
TraesCS1A02G009300	0
TraesCS1A02G009320	0
TraesCS1A02G009400	0
TraesCS1A02G009500	1
TraesCS1A02G009600	0
TraesCS1A02G009700	0
TraesCS1A02G009900	0
TraesCS1A02G010000	0
TraesCS1A02G010100	0
TraesCS1A02G010200	0
TraesCS1A02G010300	0
TraesCS1A02G010400	0
TraesCS1A02G010500	0
TraesCS1A02G010600	0
TraesCS1A02G010700	0
TraesCS1A02G010800	0
TraesCS1A02G010900	0
TraesCS1A02G010905	0
TraesCS1A02G011100	0
TraesCS1A02G011200	0
TraesCS1A02G011300	0
TraesCS1A02G011400	0
TraesCS1A02G011500	0
TraesCS1A02G011600	0
TraesCS1A02G011700	0
TraesCS1A02G011800	0
TraesCS1A02G011900	0
TraesCS1A02G012000	0
TraesCS1A02G012100	0
TraesCS1A02G012200	0
TraesCS1A02G012300	0
TraesCS1A02G012400	0
TraesCS1A02G012500	1
TraesCS1A02G012600	0
TraesCS1A02G012700	0
TraesCS1A02G012800	0
TraesCS1A02G012900	0
TraesCS1A02G013000	0
TraesCS1A02G013100	0
TraesCS1A02G013200	0
TraesCS1A02G013300	0
TraesCS1A02G013400	0
TraesCS1A02G013500	0
TraesCS1A02G013600	0
TraesCS1A02G013700	0
TraesCS1A02G013800	0
TraesCS1A02G013900	0
TraesCS1A02G014000	0
TraesCS1A02G014100	0
TraesCS1A02G014200	0
TraesCS1A02G014300	0
TraesCS1A02G014400	0
TraesCS1A02G014500	0
TraesCS1A02G014700	0
TraesCS1A02G014800	0
TraesCS1A02G014900	1
TraesCS1A02G015000	0
TraesCS1A02G015100	0
TraesCS1A02G015200	0
TraesCS1A02G015300	0
TraesCS1A02G015378	0
TraesCS1A02G015400	0
TraesCS1A02G015500	0
TraesCS1A02G015600	0
TraesCS1A02G015700	0
TraesCS1A02G015800	1
TraesCS1A02G015900	1
TraesCS1A02G016000	1
TraesCS1A02G016100	1
TraesCS1A02G016200	0
TraesCS1A02G016203	0
TraesCS1A02G016300	0
TraesCS1A02G016400	0
TraesCS1A02G016500	0
TraesCS1A02G016600	0
TraesCS1A02G016800	0
TraesCS1A02G016900	1
TraesCS1A02G017000	0
TraesCS1A02G017100	0
TraesCS1A02G017200	0
TraesCS1A02G017300	0
TraesCS1A02G017400	0
TraesCS1A02G017500	0
TraesCS1A02G017600	0
TraesCS1A02G017700	0
TraesCS1A02G017800	0
TraesCS1A02G017900	1
TraesCS1A02G018000	1
TraesCS1A02G018100	0
TraesCS1A02G018200	0
TraesCS1A02G018300	0
TraesCS1A02G018400	0
TraesCS1A02G018500	0
TraesCS1A02G018600	0
TraesCS1A02G018700	0
TraesCS1A02G018800	0
TraesCS1A02G018900	0
TraesCS1A02G019000	0
TraesCS1A02G019100	0
TraesCS1A02G019200	0
TraesCS1A02G019300	0
TraesCS1A02G019400	0
TraesCS1A02G019500	0
TraesCS1A02G019600	0
TraesCS1A02G019700	0
TraesCS1A02G019800	0
TraesCS1A02G019900	0
TraesCS1A02G020000	0
TraesCS1A02G020100	0
TraesCS1A02G020153	0
TraesCS1A02G020200	0
TraesCS1A02G020300	0
TraesCS1A02G020400	0
TraesCS1A02G020500	0
TraesCS1A02G020600	0
TraesCS1A02G020700	0
TraesCS1A02G020800	1
TraesCS1A02G020900	0
TraesCS1A02G021000	1
TraesCS1A02G021100	0
TraesCS1A02G021200	0
TraesCS1A02G021300	0
TraesCS1A02G021400	1
TraesCS1A02G021500	0
TraesCS1A02G021600	0
TraesCS1A02G021700	0
TraesCS1A02G021800	0
TraesCS1A02G021900	0
TraesCS1A02G022000	0
TraesCS1A02G022100	0
TraesCS1A02G022200	0
TraesCS1A02G022300	0
TraesCS1A02G022400	0
TraesCS1A02G022500	0
TraesCS1A02G022600	0
TraesCS1A02G022700	0
TraesCS1A02G022800	0
TraesCS1A02G022900	0
TraesCS1A02G023000	0
TraesCS1A02G023100	0
TraesCS1A02G023200	0
TraesCS1A02G023205	0
TraesCS1A02G023300	0
TraesCS1A02G023400	0
TraesCS1A02G023500	0
TraesCS1A02G023600	0
TraesCS1A02G023700	0
TraesCS1A02G023800	0
TraesCS1A02G023900	0
TraesCS1A02G024000	0
TraesCS1A02G024100	0
TraesCS1A02G024200	0
TraesCS1A02G024300	0
TraesCS1A02G024400	0
TraesCS1A02G024500	0
TraesCS1A02G024600	1
TraesCS1A02G024700	0
TraesCS1A02G024800	0
TraesCS1A02G024900	0
TraesCS1A02G025000	0
TraesCS1A02G025100	0
TraesCS1A02G025200	0
TraesCS1A02G025300	0
TraesCS1A02G025400	0
TraesCS1A02G025500	1
TraesCS1A02G025600	1
TraesCS1A02G025700	0
TraesCS1A02G025800	0
TraesCS1A02G025900	1
TraesCS1A02G026000	0
TraesCS1A02G026100	0
TraesCS1A02G026200	1
TraesCS1A02G026300	0
TraesCS1A02G026400	0
TraesCS1A02G026500	0
TraesCS1A02G026600	0
TraesCS1A02G026700	0
TraesCS1A02G026800	0
TraesCS1A02G026900	0
TraesCS1A02G027000	0
TraesCS1A02G027100	0
TraesCS1A02G027200	0
TraesCS1A02G027300	0
TraesCS1A02G027400	0
TraesCS1A02G027500	0
TraesCS1A02G027600	0
TraesCS1A02G027700	0
TraesCS1A02G027800	0
TraesCS1A02G027900	0
TraesCS1A02G028000	0
TraesCS1A02G028100	0
TraesCS1A02G028200	0
TraesCS1A02G028300	0
TraesCS1A02G028400	0
TraesCS1A02G028500	0
TraesCS1A02G028600	0
TraesCS1A02G028700	0
TraesCS1A02G028900	0
TraesCS1A02G029000	0
TraesCS1A02G029100	0
TraesCS1A02G029200	0
TraesCS1A02G029300	0
TraesCS1A02G029400	0
TraesCS1A02G029500	0
TraesCS1A02G029600	0
TraesCS1A02G029700	0
TraesCS1A02G029800	1
TraesCS1A02G029900	0
TraesCS1A02G030000	0
TraesCS1A02G030100	0
TraesCS1A02G030200	0
TraesCS1A02G030300	0
TraesCS1A02G030400	0
TraesCS1A02G030500	0
TraesCS1A02G030600	0
TraesCS1A02G030700	0
TraesCS1A02G030900	0
TraesCS1A02G031000	0
TraesCS1A02G031100	0
TraesCS1A02G031200	0
TraesCS1A02G031300	0
TraesCS1A02G031400	0
TraesCS1A02G031500	0
TraesCS1A02G031600	0
TraesCS1A02G031700	0
TraesCS1A02G031800	0
TraesCS1A02G031900	0
TraesCS1A02G032000	0
TraesCS1A02G032100	0
TraesCS1A02G032200	0
TraesCS1A02G032300	0
TraesCS1A02G032400	0
TraesCS1A02G032500	0
TraesCS1A02G032600	0
TraesCS1A02G032700	0
TraesCS1A02G032800	0
TraesCS1A02G032900	0
TraesCS1A02G033000	0
TraesCS1A02G033100	0
TraesCS1A02G033200	1
TraesCS1A02G033288	0
TraesCS1A02G033300	0
TraesCS1A02G033400	0
TraesCS1A02G033500	0
TraesCS1A02G033501	0
TraesCS1A02G033600	0
TraesCS1A02G033700	0
TraesCS1A02G033800	0
TraesCS1A02G033900	0
TraesCS1A02G034000	0
TraesCS1A02G034100	0
TraesCS1A02G034200	0
TraesCS1A02G034300	0
TraesCS1A02G034400	0
TraesCS1A02G034500	0
TraesCS1A02G034600	0
TraesCS1A02G034700	0
TraesCS1A02G034800	0
TraesCS1A02G034900	0
TraesCS1A02G035000	0
TraesCS1A02G035100	0
TraesCS1A02G035200	0
TraesCS1A02G035300	0
TraesCS1A02G035400	0
TraesCS1A02G035500	0
TraesCS1A02G035600	1
TraesCS1A02G035700	0
TraesCS1A02G035800	0
TraesCS1A02G035900	0
TraesCS1A02G036000	0
TraesCS1A02G036100	0
TraesCS1A02G036200	0
TraesCS1A02G036300	0
TraesCS1A02G036400	0
TraesCS1A02G036500	0
TraesCS1A02G036600	0
TraesCS1A02G036700	0
TraesCS1A02G036800	0
TraesCS1A02G036900	0
TraesCS1A02G037000	0
TraesCS1A02G037100	0
TraesCS1A02G037200	0
TraesCS1A02G037300	0
TraesCS1A02G037400	0
TraesCS1A02G037500	0
TraesCS1A02G037600	0
TraesCS1A02G037700	1
TraesCS1A02G037800	1
TraesCS1A02G037900	0
TraesCS1A02G038000	0
TraesCS1A02G038100	0
TraesCS1A02G038200	0
TraesCS1A02G038300	0
TraesCS1A02G038400	1
TraesCS1A02G038500	0
TraesCS1A02G038600	0
TraesCS1A02G038800	0
TraesCS1A02G038828	0
TraesCS1A02G039000	0
TraesCS1A02G039100	1
TraesCS1A02G039200	0
TraesCS1A02G039300	0
TraesCS1A02G039400	0
TraesCS1A02G039600	0
TraesCS1A02G039700	0
TraesCS1A02G039800	1
TraesCS1A02G039900	0
TraesCS1A02G040000	0
TraesCS1A02G040100	0
TraesCS1A02G040200	0
TraesCS1A02G040300	0
TraesCS1A02G040400	0
TraesCS1A02G040500	0
TraesCS1A02G040600	0
TraesCS1A02G040700	0
TraesCS1A02G040800	0
TraesCS1A02G040900	0
TraesCS1A02G041000	0
TraesCS1A02G041100	0
TraesCS1A02G041200	0
TraesCS1A02G041300	0
TraesCS1A02G041400	0
TraesCS1A02G041500	0
TraesCS1A02G041600	0
TraesCS1A02G041700	0
TraesCS1A02G041800	0
TraesCS1A02G041900	0
TraesCS1A02G042000	0
TraesCS1A02G042100	0
TraesCS1A02G042200	0
TraesCS1A02G042300	0
TraesCS1A02G042400	0
TraesCS1A02G042500	0
TraesCS1A02G042600	0
TraesCS1A02G042700	0
TraesCS1A02G042800	1
TraesCS1A02G042900	0
TraesCS1A02G043000	0
TraesCS1A02G043100	0
TraesCS1A02G043200	0
TraesCS1A02G043300	0
TraesCS1A02G043400	0
TraesCS1A02G043500	0
TraesCS1A02G043600	0
TraesCS1A02G043700	0
TraesCS1A02G043800	0
TraesCS1A02G043900	1
TraesCS1A02G044000	0
TraesCS1A02G044100	0
TraesCS1A02G044200	0
TraesCS1A02G044300	0
TraesCS1A02G044400	0
TraesCS1A02G044500	0
TraesCS1A02G044600	0
TraesCS1A02G044700	0
TraesCS1A02G044800	0
TraesCS1A02G044900	0
TraesCS1A02G045000	0
TraesCS1A02G045100	0
TraesCS1A02G045300	1
TraesCS1A02G045400	0
TraesCS1A02G045500	0
TraesCS1A02G045600	0
TraesCS1A02G045700	0
TraesCS1A02G045800	0
TraesCS1A02G045900	0
TraesCS1A02G046000	0
TraesCS1A02G046100	0
TraesCS1A02G046300	0
TraesCS1A02G046400	0
TraesCS1A02G046500	0
TraesCS1A02G046600	0
TraesCS1A02G046700	0
TraesCS1A02G046800	0
TraesCS1A02G046900	0
TraesCS1A02G047000	1
TraesCS1A02G047100	0
TraesCS1A02G047200	0
TraesCS1A02G047300	0
TraesCS1A02G047400	0
TraesCS1A02G047500	0
TraesCS1A02G047700	0
TraesCS1A02G048000	1
TraesCS1A02G048100	1
TraesCS1A02G048200	0
TraesCS1A02G048300	0
TraesCS1A02G048400	0
TraesCS1A02G048500	0
TraesCS1A02G048600	0
TraesCS1A02G048700	1
TraesCS1A02G048800	0
TraesCS1A02G048900	0
TraesCS1A02G049000	0
TraesCS1A02G049100	1
TraesCS1A02G049200	0
TraesCS1A02G049300	0
TraesCS1A02G049400	0
TraesCS1A02G049500	0
TraesCS1A02G049600	0
TraesCS1A02G049700	0
TraesCS1A02G049800	0
TraesCS1A02G049900	0
TraesCS1A02G050000	0
TraesCS1A02G050100	0
TraesCS1A02G050200	1
TraesCS1A02G050300	0
TraesCS1A02G050400	1
TraesCS1A02G050500	0
TraesCS1A02G050600	0
TraesCS1A02G050700	0
TraesCS1A02G050800	0
TraesCS1A02G050900	0
TraesCS1A02G051000	0
TraesCS1A02G051100	0
TraesCS1A02G051200	0
TraesCS1A02G051300	1
TraesCS1A02G051400	0
TraesCS1A02G051500	0
TraesCS1A02G051600	0
TraesCS1A02G051700	0
TraesCS1A02G051800	0
TraesCS1A02G051900	0
TraesCS1A02G052000	0
TraesCS1A02G052100	0
TraesCS1A02G052200	0
TraesCS1A02G052300	0
TraesCS1A02G052400	0
TraesCS1A02G052500	0
TraesCS1A02G052600	0
TraesCS1A02G052700	0
TraesCS1A02G052800	0
TraesCS1A02G052900	0
TraesCS1A02G053000	0
TraesCS1A02G053100	0
TraesCS1A02G053200	0
TraesCS1A02G053300	0
TraesCS1A02G053400	0
TraesCS1A02G053500	0
TraesCS1A02G053600	0
TraesCS1A02G053700	0
TraesCS1A02G053800	0
TraesCS1A02G054000	0
TraesCS1A02G054200	0
TraesCS1A02G054300	0
TraesCS1A02G054400	0
TraesCS1A02G054500	0
TraesCS1A02G054600	0
TraesCS1A02G054700	0
TraesCS1A02G054800	0
TraesCS1A02G054900	0
TraesCS1A02G055000	0
TraesCS1A02G055100	0
TraesCS1A02G055200	0
TraesCS1A02G055300	0
TraesCS1A02G055400	0
TraesCS1A02G055500	0
TraesCS1A02G055600	0
TraesCS1A02G055700	0
TraesCS1A02G055800	0
TraesCS1A02G055900	0
TraesCS1A02G056000	0
TraesCS1A02G056100	0
TraesCS1A02G056105	1
TraesCS1A02G056200	0
TraesCS1A02G056400	1
TraesCS1A02G056500	0
TraesCS1A02G056600	0
TraesCS1A02G056700	1
TraesCS1A02G056800	0
TraesCS1A02G056900	0
TraesCS1A02G057000	0
TraesCS1A02G057100	0
TraesCS1A02G057200	0
TraesCS1A02G057300	0
TraesCS1A02G057400	0
TraesCS1A02G057500	0
TraesCS1A02G057600	0
TraesCS1A02G057700	0
TraesCS1A02G057800	0
TraesCS1A02G057900	0
TraesCS1A02G058000	0
TraesCS1A02G058100	0
TraesCS1A02G058200	0
TraesCS1A02G058300	0
TraesCS1A02G058400	0
TraesCS1A02G058500	0
TraesCS1A02G058600	0
TraesCS1A02G058700	1
TraesCS1A02G058800	0
TraesCS1A02G058900	0
TraesCS1A02G059000	0
TraesCS1A02G059100	0
TraesCS1A02G059200	1
TraesCS1A02G059300	0
TraesCS1A02G059400	0
TraesCS1A02G059500	0
TraesCS1A02G059600	0
TraesCS1A02G059700	0
TraesCS1A02G059800	0
TraesCS1A02G059900	0
TraesCS1A02G060000	0
TraesCS1A02G060100	0
TraesCS1A02G060200	0
TraesCS1A02G060300	0
TraesCS1A02G060400	0
TraesCS1A02G060500	0
TraesCS1A02G060600	0
TraesCS1A02G060700	0
TraesCS1A02G060800	0
TraesCS1A02G060900	0
TraesCS1A02G061000	0
TraesCS1A02G061100	0
TraesCS1A02G061200	0
TraesCS1A02G061300	0
TraesCS1A02G061400	0
TraesCS1A02G061500	0
TraesCS1A02G061600	0
TraesCS1A02G061700	0
TraesCS1A02G061800	0
TraesCS1A02G061900	0
TraesCS1A02G062000	0
TraesCS1A02G062100	0
TraesCS1A02G062200	0
TraesCS1A02G062400	0
TraesCS1A02G062500	0
TraesCS1A02G062600	0
TraesCS1A02G062700	0
TraesCS1A02G062800	0
TraesCS1A02G062900	0
TraesCS1A02G063000	0
TraesCS1A02G063100	0
TraesCS1A02G063200	0
TraesCS1A02G063300	0
TraesCS1A02G063400	0
TraesCS1A02G063500	0
TraesCS1A02G063600	0
TraesCS1A02G063800	0
TraesCS1A02G064000	0
TraesCS1A02G064100	0
TraesCS1A02G064200	0
TraesCS1A02G064300	0
TraesCS1A02G064400	0
TraesCS1A02G064500	0
TraesCS1A02G064600	0
TraesCS1A02G064700	0
TraesCS1A02G064800	0
TraesCS1A02G064900	0
TraesCS1A02G065000	0
TraesCS1A02G065200	0
TraesCS1A02G065300	1
TraesCS1A02G065400	0
TraesCS1A02G065500	0
TraesCS1A02G065600	0
TraesCS1A02G065700	1
TraesCS1A02G065800	0
TraesCS1A02G065900	0
TraesCS1A02G066000	0
TraesCS1A02G066100	0
TraesCS1A02G066200	0
TraesCS1A02G066300	0
TraesCS1A02G066400	0
TraesCS1A02G066500	0
TraesCS1A02G066521	0
TraesCS1A02G066600	0
TraesCS1A02G066700	0
TraesCS1A02G066800	1
TraesCS1A02G066900	0
TraesCS1A02G067000	0
TraesCS1A02G067100	0
TraesCS1A02G067200	0
TraesCS1A02G067300	1
TraesCS1A02G067400	0
TraesCS1A02G067462	0
TraesCS1A02G067472	0
TraesCS1A02G067500	0
TraesCS1A02G067600	0
TraesCS1A02G067700	0
TraesCS1A02G067800	0
TraesCS1A02G067900	0
TraesCS1A02G068000	0
TraesCS1A02G068100	0
TraesCS1A02G068200	0
TraesCS1A02G068300	0
TraesCS1A02G068400	0
TraesCS1A02G068500	0
TraesCS1A02G068600	0
TraesCS1A02G068700	1
TraesCS1A02G068800	0
TraesCS1A02G068900	0
TraesCS1A02G069000	0
TraesCS1A02G069100	0
TraesCS1A02G069200	0
TraesCS1A02G069300	0
TraesCS1A02G069400	0
TraesCS1A02G069500	0
TraesCS1A02G069600	0
TraesCS1A02G069700	0
TraesCS1A02G069800	0
TraesCS1A02G069900	0
TraesCS1A02G070000	0
TraesCS1A02G070100	0
TraesCS1A02G070200	1
TraesCS1A02G070300	0
TraesCS1A02G070400	1
TraesCS1A02G070500	0
TraesCS1A02G070600	1
TraesCS1A02G070700	0
TraesCS1A02G070800	0
TraesCS1A02G070900	0
TraesCS1A02G071000	0
TraesCS1A02G071100	0
TraesCS1A02G071200	0
TraesCS1A02G071300	0
TraesCS1A02G071400	0
TraesCS1A02G071500	0
TraesCS1A02G071600	0
TraesCS1A02G071657	0
TraesCS1A02G071700	0
TraesCS1A02G071800	0
TraesCS1A02G072000	0
TraesCS1A02G072100	0
TraesCS1A02G072200	1
TraesCS1A02G072300	0
TraesCS1A02G072400	0
TraesCS1A02G072500	0
TraesCS1A02G072600	0
TraesCS1A02G072700	1
TraesCS1A02G072800	0
TraesCS1A02G072900	0
TraesCS1A02G072982	0
TraesCS1A02G072986	0
TraesCS1A02G073000	0
TraesCS1A02G073100	0
TraesCS1A02G073200	1
TraesCS1A02G073300	1
TraesCS1A02G073400	0
TraesCS1A02G073500	0
TraesCS1A02G073600	0
TraesCS1A02G073700	0
TraesCS1A02G073800	0
TraesCS1A02G073900	0
TraesCS1A02G074000	0
TraesCS1A02G074100	0
TraesCS1A02G074200	0
TraesCS1A02G074300	0
TraesCS1A02G074400	0
TraesCS1A02G074800	0
TraesCS1A02G074900	0
TraesCS1A02G075000	0
TraesCS1A02G075100	0
TraesCS1A02G075200	0
TraesCS1A02G075300	0
TraesCS1A02G075400	0
TraesCS1A02G075500	0
TraesCS1A02G075600	0
TraesCS1A02G075700	0
TraesCS1A02G075800	0
TraesCS1A02G075900	0
TraesCS1A02G076000	0
TraesCS1A02G076100	0
TraesCS1A02G076200	1
TraesCS1A02G076300	0
TraesCS1A02G076400	0
TraesCS1A02G076500	1
TraesCS1A02G076700	1
TraesCS1A02G076800	0
TraesCS1A02G076900	0
TraesCS1A02G077000	0
TraesCS1A02G077100	0
TraesCS1A02G077200	0
TraesCS1A02G077300	0
TraesCS1A02G077400	0
TraesCS1A02G077500	0
TraesCS1A02G077600	0
TraesCS1A02G077700	0
TraesCS1A02G077800	0
TraesCS1A02G077900	0
TraesCS1A02G078000	0
TraesCS1A02G078100	0
TraesCS1A02G078200	0
TraesCS1A02G078300	0
TraesCS1A02G078400	0
TraesCS1A02G078500	0
TraesCS1A02G078600	0
TraesCS1A02G078700	0
TraesCS1A02G078800	1
TraesCS1A02G078900	0
TraesCS1A02G079000	0
TraesCS1A02G079100	0
TraesCS1A02G079200	0
TraesCS1A02G079300	0
TraesCS1A02G079400	0
TraesCS1A02G079500	0
TraesCS1A02G079600	0
TraesCS1A02G079700	0
TraesCS1A02G079800	0
TraesCS1A02G079900	1
TraesCS1A02G080000	0
TraesCS1A02G080100	0
TraesCS1A02G080200	0
TraesCS1A02G080300	0
TraesCS1A02G080400	0
TraesCS1A02G080500	0
TraesCS1A02G080600	0
TraesCS1A02G080700	0
TraesCS1A02G081000	0
TraesCS1A02G081100	0
TraesCS1A02G081200	0
TraesCS1A02G081300	0
TraesCS1A02G081400	0
TraesCS1A02G081500	0
TraesCS1A02G081600	0
TraesCS1A02G081700	0
TraesCS1A02G081800	0
TraesCS1A02G081900	0
TraesCS1A02G082000	0
TraesCS1A02G082100	0
TraesCS1A02G082200	1
TraesCS1A02G082300	0
TraesCS1A02G082400	0
TraesCS1A02G082500	1
TraesCS1A02G082600	0
TraesCS1A02G082700	1
TraesCS1A02G082800	0
TraesCS1A02G082900	0
TraesCS1A02G083000	0
TraesCS1A02G083100	0
TraesCS1A02G083300	0
TraesCS1A02G083400	0
TraesCS1A02G083500	0
TraesCS1A02G083600	0
TraesCS1A02G083700	0
TraesCS1A02G083800	0
TraesCS1A02G083900	0
TraesCS1A02G084000	0
TraesCS1A02G084100	0
TraesCS1A02G084200	0
TraesCS1A02G084300	0
TraesCS1A02G084400	0
TraesCS1A02G084500	0
TraesCS1A02G084600	0
TraesCS1A02G084700	0
TraesCS1A02G084800	0
TraesCS1A02G084900	0
TraesCS1A02G085000	0
TraesCS1A02G085100	0
TraesCS1A02G085200	0
TraesCS1A02G085300	0
TraesCS1A02G085400	0
TraesCS1A02G085500	0
TraesCS1A02G085600	0
TraesCS1A02G085700	0
TraesCS1A02G085800	0
TraesCS1A02G085900	0
TraesCS1A02G086000	0
TraesCS1A02G086100	0
TraesCS1A02G086200	0
TraesCS1A02G086300	0
TraesCS1A02G086400	0
TraesCS1A02G086500	0
TraesCS1A02G086600	0
TraesCS1A02G086700	0
TraesCS1A02G086800	1
TraesCS1A02G086900	0
TraesCS1A02G087000	0
TraesCS1A02G087100	0
TraesCS1A02G087200	0
TraesCS1A02G087300	0
TraesCS1A02G087400	0
TraesCS1A02G087500	0
TraesCS1A02G087600	0
TraesCS1A02G087700	0
TraesCS1A02G087900	0
TraesCS1A02G088000	1
TraesCS1A02G088100	0
TraesCS1A02G088200	0
TraesCS1A02G088300	1
TraesCS1A02G088400	0
TraesCS1A02G088600	1
TraesCS1A02G088700	0
TraesCS1A02G088800	0
TraesCS1A02G088900	0
TraesCS1A02G089000	0
TraesCS1A02G089100	0
TraesCS1A02G089200	0
TraesCS1A02G089300	0
TraesCS1A02G089400	0
TraesCS1A02G089500	1
TraesCS1A02G089600	1
TraesCS1A02G089700	0
TraesCS1A02G089800	0
TraesCS1A02G089900	0
TraesCS1A02G090000	1
TraesCS1A02G090100	0
TraesCS1A02G090200	0
TraesCS1A02G090300	0
TraesCS1A02G090400	0
TraesCS1A02G090500	0
TraesCS1A02G090600	0
TraesCS1A02G090700	0
TraesCS1A02G090800	0
TraesCS1A02G090900	0
TraesCS1A02G091000	0
TraesCS1A02G091100	0
TraesCS1A02G091200	0
TraesCS1A02G091300	0
TraesCS1A02G091400	1
TraesCS1A02G091500	1
TraesCS1A02G091600	0
TraesCS1A02G091700	0
TraesCS1A02G091900	0
TraesCS1A02G092000	0
TraesCS1A02G092100	0
TraesCS1A02G092200	0
TraesCS1A02G092300	0
TraesCS1A02G092400	0
TraesCS1A02G092500	0
TraesCS1A02G092600	0
TraesCS1A02G092700	0
TraesCS1A02G092800	0
TraesCS1A02G092900	0
TraesCS1A02G093000	0
TraesCS1A02G093100	0
TraesCS1A02G093200	0
TraesCS1A02G093300	0
TraesCS1A02G093400	0
TraesCS1A02G093500	1
TraesCS1A02G093600	0
TraesCS1A02G093700	0
TraesCS1A02G093800	0
TraesCS1A02G093900	0
TraesCS1A02G094000	0
TraesCS1A02G094100	0
TraesCS1A02G094200	0
TraesCS1A02G094300	0
TraesCS1A02G094500	0
TraesCS1A02G094600	0
TraesCS1A02G094700	0
TraesCS1A02G094800	1
TraesCS1A02G094900	1
TraesCS1A02G095000	0
TraesCS1A02G095100	0
TraesCS1A02G095200	0
TraesCS1A02G095300	0
TraesCS1A02G095400	0
TraesCS1A02G095500	0
TraesCS1A02G095600	0
TraesCS1A02G095700	0
TraesCS1A02G095800	1
TraesCS1A02G095900	0
TraesCS1A02G096000	0
TraesCS1A02G096100	0
TraesCS1A02G096200	1
TraesCS1A02G096300	0
TraesCS1A02G096400	0
TraesCS1A02G096500	0
TraesCS1A02G096600	0
TraesCS1A02G096700	0
TraesCS1A02G096800	0
TraesCS1A02G096900	0
TraesCS1A02G097000	0
TraesCS1A02G097100	0
TraesCS1A02G097200	0
TraesCS1A02G097300	0
TraesCS1A02G097400	0
TraesCS1A02G097500	0
TraesCS1A02G097600	0
TraesCS1A02G097700	0
TraesCS1A02G097800	0
TraesCS1A02G097900	0
TraesCS1A02G098000	0
TraesCS1A02G098100	0
TraesCS1A02G098200	0
TraesCS1A02G098300	0
TraesCS1A02G098400	0
TraesCS1A02G098500	0
TraesCS1A02G098600	0
TraesCS1A02G098700	0
TraesCS1A02G098800	1
TraesCS1A02G098900	0
TraesCS1A02G099000	0
TraesCS1A02G099100	0
TraesCS1A02G099200	0
TraesCS1A02G099300	0
TraesCS1A02G099400	0
TraesCS1A02G099500	1
TraesCS1A02G099600	0
TraesCS1A02G099700	1
TraesCS1A02G099800	0
TraesCS1A02G099900	1
TraesCS1A02G100000	0
TraesCS1A02G100100	0
TraesCS1A02G100200	0
TraesCS1A02G100300	0
TraesCS1A02G100400	0
TraesCS1A02G100500	0
TraesCS1A02G100600	0
TraesCS1A02G100700	0
TraesCS1A02G100800	0
TraesCS1A02G101000	0
TraesCS1A02G101100	0
TraesCS1A02G101200	0
TraesCS1A02G101300	0
TraesCS1A02G101400	0
TraesCS1A02G101500	0
TraesCS1A02G101600	0
TraesCS1A02G101700	0
TraesCS1A02G101800	0
TraesCS1A02G101900	0
TraesCS1A02G102000	0
TraesCS1A02G102100	0
TraesCS1A02G102200	0
TraesCS1A02G102300	0
TraesCS1A02G102400	0
TraesCS1A02G102500	0
TraesCS1A02G102600	0
TraesCS1A02G102700	1
TraesCS1A02G102800	1
TraesCS1A02G102900	1
TraesCS1A02G103000	1
TraesCS1A02G103013	0
TraesCS1A02G103014	0
TraesCS1A02G103019	0
TraesCS1A02G103100	0
TraesCS1A02G103200	0
TraesCS1A02G103300	0
TraesCS1A02G103400	0
TraesCS1A02G103500	0
TraesCS1A02G103600	0
TraesCS1A02G103700	0
TraesCS1A02G103800	0
TraesCS1A02G103900	1
TraesCS1A02G104000	1
TraesCS1A02G104100	0
TraesCS1A02G104200	0
TraesCS1A02G104300	1
TraesCS1A02G104500	0
TraesCS1A02G104600	0
TraesCS1A02G104700	0
TraesCS1A02G104800	0
TraesCS1A02G104900	0
TraesCS1A02G105000	0
TraesCS1A02G105100	0
TraesCS1A02G105200	0
TraesCS1A02G105300	0
TraesCS1A02G105400	0
TraesCS1A02G105500	0
TraesCS1A02G105600	0
TraesCS1A02G105700	0
TraesCS1A02G105800	0
TraesCS1A02G105900	0
TraesCS1A02G106000	0
TraesCS1A02G106100	1
TraesCS1A02G106200	0
TraesCS1A02G106300	0
TraesCS1A02G106400	0
TraesCS1A02G106500	0
TraesCS1A02G106600	0
TraesCS1A02G106700	0
TraesCS1A02G106800	0
TraesCS1A02G106900	0
TraesCS1A02G107000	1
TraesCS1A02G107100	0
TraesCS1A02G107200	1
TraesCS1A02G107300	1
TraesCS1A02G107400	0
TraesCS1A02G107500	1
TraesCS1A02G107600	0
TraesCS1A02G107700	0
TraesCS1A02G107800	1
TraesCS1A02G107900	0
TraesCS1A02G108000	0
TraesCS1A02G108100	0
TraesCS1A02G108200	0
TraesCS1A02G108300	0
TraesCS1A02G108400	0
TraesCS1A02G108500	0
TraesCS1A02G108600	0
TraesCS1A02G108800	0
TraesCS1A02G108900	0
TraesCS1A02G109000	0
TraesCS1A02G109100	0
TraesCS1A02G109200	0
TraesCS1A02G109300	0
TraesCS1A02G109400	0
TraesCS1A02G109500	0
TraesCS1A02G109600	0
TraesCS1A02G109700	0
TraesCS1A02G109800	0
TraesCS1A02G109900	0
TraesCS1A02G110000	1
TraesCS1A02G110100	0
TraesCS1A02G110200	0
TraesCS1A02G110300	0
TraesCS1A02G110400	1
TraesCS1A02G110500	0
TraesCS1A02G110600	0
TraesCS1A02G110700	0
TraesCS1A02G110800	0
TraesCS1A02G110900	1
TraesCS1A02G111000	0
TraesCS1A02G111100	0
TraesCS1A02G111300	0
TraesCS1A02G111400	0
TraesCS1A02G111500	1
TraesCS1A02G111600	1
TraesCS1A02G111700	0
TraesCS1A02G111800	0
TraesCS1A02G111900	0
TraesCS1A02G112000	0
TraesCS1A02G112100	0
TraesCS1A02G112200	0
TraesCS1A02G112300	0
TraesCS1A02G112400	0
TraesCS1A02G112500	0
TraesCS1A02G112600	0
TraesCS1A02G112700	0
TraesCS1A02G112800	0
TraesCS1A02G112900	0
TraesCS1A02G113000	0
TraesCS1A02G113100	0
TraesCS1A02G113200	0
TraesCS1A02G113300	1
TraesCS1A02G113400	0
TraesCS1A02G113500	0
TraesCS1A02G113600	0
TraesCS1A02G113700	0
TraesCS1A02G113800	0
TraesCS1A02G113900	0
TraesCS1A02G114000	0
TraesCS1A02G114100	0
TraesCS1A02G114200	0
TraesCS1A02G114300	1
TraesCS1A02G114400	0
TraesCS1A02G114500	0
TraesCS1A02G114600	0
TraesCS1A02G114700	1
TraesCS1A02G114800	0
TraesCS1A02G114900	0
TraesCS1A02G115000	0
TraesCS1A02G115100	0
TraesCS1A02G115200	0
TraesCS1A02G115300	0
TraesCS1A02G115400	0
TraesCS1A02G115500	0
TraesCS1A02G115600	0
TraesCS1A02G115700	0
TraesCS1A02G115800	0
TraesCS1A02G115900	0
TraesCS1A02G116000	0
TraesCS1A02G116100	0
TraesCS1A02G116200	0
TraesCS1A02G116300	0
TraesCS1A02G116400	0
TraesCS1A02G116500	0
TraesCS1A02G116600	0
TraesCS1A02G116700	1
TraesCS1A02G116800	0
TraesCS1A02G116900	1
TraesCS1A02G117000	0
TraesCS1A02G117100	0
TraesCS1A02G117200	0
TraesCS1A02G117300	0
TraesCS1A02G117400	0
TraesCS1A02G117500	0
TraesCS1A02G117600	0
TraesCS1A02G117700	0
TraesCS1A02G117800	0
TraesCS1A02G117900	0
TraesCS1A02G118000	0
TraesCS1A02G118100	1
TraesCS1A02G118200	0
TraesCS1A02G118300	1
TraesCS1A02G118400	0
TraesCS1A02G118500	0
TraesCS1A02G118700	0
TraesCS1A02G118800	0
TraesCS1A02G118900	0
TraesCS1A02G119000	0
TraesCS1A02G119100	0
TraesCS1A02G119200	0
TraesCS1A02G119300	0
TraesCS1A02G119400	0
TraesCS1A02G119500	1
TraesCS1A02G119600	0
TraesCS1A02G119700	0
TraesCS1A02G119800	0
TraesCS1A02G119900	0
TraesCS1A02G120000	0
TraesCS1A02G120100	0
TraesCS1A02G120200	0
TraesCS1A02G120300	0
TraesCS1A02G120400	0
TraesCS1A02G120500	0
TraesCS1A02G120600	0
TraesCS1A02G120700	0
TraesCS1A02G120800	0
TraesCS1A02G120900	0
TraesCS1A02G121000	0
TraesCS1A02G121100	0
TraesCS1A02G121200	0
TraesCS1A02G121300	0
TraesCS1A02G121400	0
TraesCS1A02G121500	1
TraesCS1A02G121600	0
TraesCS1A02G121700	0
TraesCS1A02G121800	0
TraesCS1A02G122000	0
TraesCS1A02G122100	0
TraesCS1A02G122200	0
TraesCS1A02G122300	0
TraesCS1A02G122400	0
TraesCS1A02G122500	1
TraesCS1A02G122600	0
TraesCS1A02G122700	0
TraesCS1A02G122800	1
TraesCS1A02G122900	1
TraesCS1A02G123000	0
TraesCS1A02G123100	0
TraesCS1A02G123200	0
TraesCS1A02G123300	0
TraesCS1A02G123400	0
TraesCS1A02G123500	0
TraesCS1A02G123600	0
TraesCS1A02G123700	0
TraesCS1A02G123800	0
TraesCS1A02G123900	1
TraesCS1A02G124000	0
TraesCS1A02G124100	1
TraesCS1A02G124200	0
TraesCS1A02G124300	0
TraesCS1A02G124400	0
TraesCS1A02G124500	0
TraesCS1A02G124600	0
TraesCS1A02G124700	0
TraesCS1A02G124800	0
TraesCS1A02G124900	0
TraesCS1A02G125000	0
TraesCS1A02G125100	0
TraesCS1A02G125200	0
TraesCS1A02G125300	0
TraesCS1A02G125400	1
TraesCS1A02G125500	0
TraesCS1A02G125600	0
TraesCS1A02G125700	0
TraesCS1A02G125800	0
TraesCS1A02G125900	0
TraesCS1A02G126000	0
TraesCS1A02G126100	0
TraesCS1A02G126200	0
TraesCS1A02G126300	0
TraesCS1A02G126400	1
TraesCS1A02G126500	0
TraesCS1A02G126600	0
TraesCS1A02G126700	0
TraesCS1A02G126800	0
TraesCS1A02G126900	0
TraesCS1A02G127000	0
TraesCS1A02G127100	0
TraesCS1A02G127200	0
TraesCS1A02G127300	0
TraesCS1A02G127400	0
TraesCS1A02G127500	1
TraesCS1A02G127600	0
TraesCS1A02G127700	0
TraesCS1A02G127800	0
TraesCS1A02G127900	0
TraesCS1A02G128000	0
TraesCS1A02G128100	0
TraesCS1A02G128200	0
TraesCS1A02G128300	0
TraesCS1A02G128500	0
TraesCS1A02G128600	0
TraesCS1A02G128700	0
TraesCS1A02G128800	0
TraesCS1A02G128900	0
TraesCS1A02G129000	0
TraesCS1A02G129100	0
TraesCS1A02G129200	0
TraesCS1A02G129300	0
TraesCS1A02G129400	0
TraesCS1A02G129500	0
TraesCS1A02G129600	0
TraesCS1A02G129700	0
TraesCS1A02G129800	0
TraesCS1A02G129900	0
TraesCS1A02G130000	0
TraesCS1A02G130100	0
TraesCS1A02G130200	0
TraesCS1A02G130300	0
TraesCS1A02G130400	0
TraesCS1A02G130500	0
TraesCS1A02G130600	0
TraesCS1A02G130700	0
TraesCS1A02G130800	0
TraesCS1A02G130900	0
TraesCS1A02G131000	0
TraesCS1A02G131100	0
TraesCS1A02G131200	0
TraesCS1A02G131300	0
TraesCS1A02G131400	0
TraesCS1A02G131500	0
TraesCS1A02G131600	0
TraesCS1A02G131700	0
TraesCS1A02G131800	0
TraesCS1A02G131900	0
TraesCS1A02G132000	0
TraesCS1A02G132300	0
TraesCS1A02G132400	0
TraesCS1A02G132500	0
TraesCS1A02G132600	1
TraesCS1A02G132700	0
TraesCS1A02G132800	0
TraesCS1A02G132900	0
TraesCS1A02G133000	0
TraesCS1A02G133100	0
TraesCS1A02G133200	0
TraesCS1A02G133300	0
TraesCS1A02G133400	0
TraesCS1A02G133500	0
TraesCS1A02G133600	0
TraesCS1A02G133700	0
TraesCS1A02G133800	0
TraesCS1A02G133900	0
TraesCS1A02G134000	0
TraesCS1A02G134100	0
TraesCS1A02G134200	0
TraesCS1A02G134300	0
TraesCS1A02G134400	0
TraesCS1A02G134500	0
TraesCS1A02G134600	0
TraesCS1A02G134700	0
TraesCS1A02G134800	0
TraesCS1A02G134900	0
TraesCS1A02G135000	0
TraesCS1A02G135100	1
TraesCS1A02G135300	0
TraesCS1A02G135600	0
TraesCS1A02G135700	0
TraesCS1A02G135800	0
TraesCS1A02G135900	0
TraesCS1A02G136000	0
TraesCS1A02G136100	0
TraesCS1A02G136200	0
TraesCS1A02G136300	0
TraesCS1A02G136400	0
TraesCS1A02G136500	0
TraesCS1A02G136600	0
TraesCS1A02G136700	0
TraesCS1A02G136800	1
TraesCS1A02G136900	0
TraesCS1A02G137000	0
TraesCS1A02G137100	0
TraesCS1A02G137200	0
TraesCS1A02G137300	0
TraesCS1A02G137400	0
TraesCS1A02G137500	0
TraesCS1A02G137600	0
TraesCS1A02G137700	0
TraesCS1A02G137800	0
TraesCS1A02G137900	1
TraesCS1A02G138000	0
TraesCS1A02G138100	0
TraesCS1A02G138200	0
TraesCS1A02G138300	0
TraesCS1A02G138400	0
TraesCS1A02G138500	0
TraesCS1A02G138600	0
TraesCS1A02G138700	0
TraesCS1A02G138800	1
TraesCS1A02G138900	0
TraesCS1A02G139000	0
TraesCS1A02G139100	0
TraesCS1A02G139200	0
TraesCS1A02G139300	0
TraesCS1A02G139400	0
TraesCS1A02G139500	1
TraesCS1A02G139600	0
TraesCS1A02G139700	0
TraesCS1A02G139800	0
TraesCS1A02G139900	1
TraesCS1A02G140000	0
TraesCS1A02G140100	0
TraesCS1A02G140200	0
TraesCS1A02G140300	0
TraesCS1A02G140400	0
TraesCS1A02G140500	0
TraesCS1A02G140600	0
TraesCS1A02G140700	0
TraesCS1A02G140800	0
TraesCS1A02G140900	0
TraesCS1A02G141000	0
TraesCS1A02G141100	0
TraesCS1A02G141200	0
TraesCS1A02G141300	0
TraesCS1A02G141400	1
TraesCS1A02G141500	1
TraesCS1A02G141600	0
TraesCS1A02G141700	0
TraesCS1A02G141800	0
TraesCS1A02G141900	0
TraesCS1A02G142000	0
TraesCS1A02G142100	0
TraesCS1A02G142200	0
TraesCS1A02G142300	0
TraesCS1A02G142400	0
TraesCS1A02G142500	0
TraesCS1A02G142600	0
TraesCS1A02G142700	0
TraesCS1A02G142800	0
TraesCS1A02G142900	0
TraesCS1A02G143000	1
TraesCS1A02G143100	0
TraesCS1A02G143200	0
TraesCS1A02G143300	1
TraesCS1A02G143400	0
TraesCS1A02G143500	0
TraesCS1A02G143600	0
TraesCS1A02G143700	0
TraesCS1A02G143800	0
TraesCS1A02G143900	0
TraesCS1A02G144000	0
TraesCS1A02G144100	0
TraesCS1A02G144200	0
TraesCS1A02G144400	0
TraesCS1A02G144500	0
TraesCS1A02G144600	0
TraesCS1A02G144700	0
TraesCS1A02G144800	0
TraesCS1A02G144900	0
TraesCS1A02G145000	0
TraesCS1A02G145100	1
TraesCS1A02G145300	1
TraesCS1A02G145400	0
TraesCS1A02G145500	0
TraesCS1A02G145600	0
TraesCS1A02G145700	0
TraesCS1A02G145800	0
TraesCS1A02G145900	0
TraesCS1A02G146000	1
TraesCS1A02G146200	0
TraesCS1A02G146400	0
TraesCS1A02G146500	0
TraesCS1A02G146600	0
TraesCS1A02G146700	0
TraesCS1A02G146800	0
TraesCS1A02G146900	0
TraesCS1A02G147000	0
TraesCS1A02G147100	0
TraesCS1A02G147200	0
TraesCS1A02G147300	0
TraesCS1A02G147400	0
TraesCS1A02G147500	0
TraesCS1A02G147600	0
TraesCS1A02G147700	0
TraesCS1A02G147800	0
TraesCS1A02G148000	0
TraesCS1A02G148100	0
TraesCS1A02G148300	0
TraesCS1A02G148400	0
TraesCS1A02G148500	0
TraesCS1A02G148600	0
TraesCS1A02G148700	0
TraesCS1A02G148800	0
TraesCS1A02G148900	0
TraesCS1A02G149000	0
TraesCS1A02G149100	0
TraesCS1A02G149200	0
TraesCS1A02G149300	0
TraesCS1A02G149400	0
TraesCS1A02G149500	0
TraesCS1A02G149600	0
TraesCS1A02G149700	1
TraesCS1A02G149800	0
TraesCS1A02G150000	0
TraesCS1A02G150100	1
TraesCS1A02G150200	0
TraesCS1A02G150300	0
TraesCS1A02G150400	1
TraesCS1A02G150500	0
TraesCS1A02G150600	0
TraesCS1A02G150700	0
TraesCS1A02G150800	0
TraesCS1A02G150900	0
TraesCS1A02G151000	0
TraesCS1A02G151100	0
TraesCS1A02G151200	0
TraesCS1A02G151300	0
TraesCS1A02G151400	0
TraesCS1A02G151500	0
TraesCS1A02G151600	0
TraesCS1A02G151700	0
TraesCS1A02G151900	0
TraesCS1A02G152000	1
TraesCS1A02G152100	0
TraesCS1A02G152200	0
TraesCS1A02G152300	0
TraesCS1A02G152400	0
TraesCS1A02G152500	0
TraesCS1A02G152600	0
TraesCS1A02G152700	0
TraesCS1A02G152800	0
TraesCS1A02G152900	0
TraesCS1A02G153000	0
TraesCS1A02G153100	0
TraesCS1A02G153200	0
TraesCS1A02G153300	0
TraesCS1A02G153400	0
TraesCS1A02G153500	0
TraesCS1A02G153600	0
TraesCS1A02G153700	0
TraesCS1A02G153800	0
TraesCS1A02G153900	0
TraesCS1A02G154000	0
TraesCS1A02G154100	0
TraesCS1A02G154200	0
TraesCS1A02G154300	0
TraesCS1A02G154400	0
TraesCS1A02G154500	1
TraesCS1A02G154600	0
TraesCS1A02G154700	0
TraesCS1A02G154800	0
TraesCS1A02G154900	0
TraesCS1A02G155000	0
TraesCS1A02G155200	0
TraesCS1A02G155300	0
TraesCS1A02G155400	0
TraesCS1A02G155500	0
TraesCS1A02G155600	0
TraesCS1A02G155700	0
TraesCS1A02G155800	0
TraesCS1A02G155900	0
TraesCS1A02G156000	0
TraesCS1A02G156100	0
TraesCS1A02G156200	0
TraesCS1A02G156300	0
TraesCS1A02G156400	0
TraesCS1A02G156500	0
TraesCS1A02G156600	0
TraesCS1A02G156700	0
TraesCS1A02G156800	0
TraesCS1A02G156900	0
TraesCS1A02G157000	0
TraesCS1A02G157100	0
TraesCS1A02G157200	0
TraesCS1A02G157300	0
TraesCS1A02G157400	0
TraesCS1A02G157500	0
TraesCS1A02G157600	0
TraesCS1A02G157700	0
TraesCS1A02G157800	0
TraesCS1A02G157900	0
TraesCS1A02G158100	0
TraesCS1A02G158200	0
TraesCS1A02G158300	0
TraesCS1A02G158400	0
TraesCS1A02G158500	0
TraesCS1A02G158600	0
TraesCS1A02G158700	0
TraesCS1A02G158800	1
TraesCS1A02G158900	0
TraesCS1A02G159000	0
TraesCS1A02G159100	0
TraesCS1A02G159200	1
TraesCS1A02G159300	0
TraesCS1A02G159400	0
TraesCS1A02G159500	0
TraesCS1A02G159600	0
TraesCS1A02G159700	0
TraesCS1A02G159800	0
TraesCS1A02G159900	0
TraesCS1A02G160000	0
TraesCS1A02G160100	0
TraesCS1A02G160200	0
TraesCS1A02G160300	0
TraesCS1A02G160400	0
TraesCS1A02G160500	0
TraesCS1A02G160600	0
TraesCS1A02G160700	0
TraesCS1A02G160800	0
TraesCS1A02G160900	0
TraesCS1A02G161000	1
TraesCS1A02G161100	0
TraesCS1A02G161200	0
TraesCS1A02G161300	0
TraesCS1A02G161400	0
TraesCS1A02G161500	0
TraesCS1A02G161600	0
TraesCS1A02G161700	0
TraesCS1A02G161800	0
TraesCS1A02G161900	0
TraesCS1A02G162000	0
TraesCS1A02G162100	0
TraesCS1A02G162200	0
TraesCS1A02G162300	0
TraesCS1A02G162400	0
TraesCS1A02G162500	0
TraesCS1A02G162600	0
TraesCS1A02G162700	0
TraesCS1A02G162800	0
TraesCS1A02G163000	0
TraesCS1A02G163100	0
TraesCS1A02G163200	0
TraesCS1A02G163400	0
TraesCS1A02G163500	0
TraesCS1A02G163600	0
TraesCS1A02G163700	0
TraesCS1A02G163800	0
TraesCS1A02G163900	0
TraesCS1A02G164000	0
TraesCS1A02G164100	0
TraesCS1A02G164200	1
TraesCS1A02G164300	0
TraesCS1A02G164400	0
TraesCS1A02G164500	0
TraesCS1A02G164600	1
TraesCS1A02G164700	0
TraesCS1A02G164800	0
TraesCS1A02G164900	1
TraesCS1A02G165000	0
TraesCS1A02G165100	0
TraesCS1A02G165200	0
TraesCS1A02G165300	0
TraesCS1A02G165400	0
TraesCS1A02G165500	0
TraesCS1A02G165600	0
TraesCS1A02G165700	0
TraesCS1A02G165800	0
TraesCS1A02G165900	0
TraesCS1A02G166000	0
TraesCS1A02G166100	1
TraesCS1A02G166200	1
TraesCS1A02G166300	0
TraesCS1A02G166400	0
TraesCS1A02G166500	0
TraesCS1A02G166600	1
TraesCS1A02G166800	0
TraesCS1A02G166900	0
TraesCS1A02G167000	0
TraesCS1A02G167100	0
TraesCS1A02G167200	0
TraesCS1A02G167300	0
TraesCS1A02G167400	0
TraesCS1A02G167500	0
TraesCS1A02G167600	0
TraesCS1A02G167700	0
TraesCS1A02G167800	0
TraesCS1A02G167900	0
TraesCS1A02G168100	1
TraesCS1A02G168200	0
TraesCS1A02G168300	0
TraesCS1A02G168400	0
TraesCS1A02G168500	0
TraesCS1A02G168600	0
TraesCS1A02G168700	0
TraesCS1A02G168800	0
TraesCS1A02G168900	0
TraesCS1A02G169000	0
TraesCS1A02G169100	0
TraesCS1A02G169200	0
TraesCS1A02G169300	0
TraesCS1A02G169400	0
TraesCS1A02G169500	0
TraesCS1A02G169600	0
TraesCS1A02G169700	0
TraesCS1A02G169800	0
TraesCS1A02G169900	0
TraesCS1A02G170000	1
TraesCS1A02G170100	0
TraesCS1A02G170200	0
TraesCS1A02G170300	0
TraesCS1A02G170400	0
TraesCS1A02G170500	0
TraesCS1A02G170600	0
TraesCS1A02G170700	0
TraesCS1A02G170800	0
TraesCS1A02G170900	0
TraesCS1A02G171000	0
TraesCS1A02G171100	0
TraesCS1A02G171200	0
TraesCS1A02G171300	0
TraesCS1A02G171400	0
TraesCS1A02G171500	0
TraesCS1A02G171600	0
TraesCS1A02G171700	0
TraesCS1A02G171800	0
TraesCS1A02G171900	0
TraesCS1A02G172100	0
TraesCS1A02G172200	0
TraesCS1A02G172300	0
TraesCS1A02G172400	0
TraesCS1A02G172600	0
TraesCS1A02G172700	0
TraesCS1A02G172800	0
TraesCS1A02G172900	0
TraesCS1A02G173000	0
TraesCS1A02G173100	0
TraesCS1A02G173200	0
TraesCS1A02G173300	0
TraesCS1A02G173400	0
TraesCS1A02G173500	0
TraesCS1A02G173600	0
TraesCS1A02G173700	0
TraesCS1A02G173800	0
TraesCS1A02G173900	0
TraesCS1A02G174000	0
TraesCS1A02G174100	0
TraesCS1A02G174200	0
TraesCS1A02G174300	0
TraesCS1A02G174400	0
TraesCS1A02G174500	0
TraesCS1A02G174600	0
TraesCS1A02G174700	0
TraesCS1A02G174800	0
TraesCS1A02G174900	0
TraesCS1A02G175000	0
TraesCS1A02G175100	0
TraesCS1A02G175200	0
TraesCS1A02G175300	0
TraesCS1A02G175500	1
TraesCS1A02G175600	0
TraesCS1A02G175700	0
TraesCS1A02G175800	0
TraesCS1A02G175900	0
TraesCS1A02G176000	0
TraesCS1A02G176100	0
TraesCS1A02G176200	0
TraesCS1A02G176300	0
TraesCS1A02G176400	0
TraesCS1A02G176500	0
TraesCS1A02G176700	0
TraesCS1A02G176800	0
TraesCS1A02G176900	0
TraesCS1A02G177000	0
TraesCS1A02G177100	0
TraesCS1A02G177200	0
TraesCS1A02G177300	1
TraesCS1A02G177400	0
TraesCS1A02G177500	0
TraesCS1A02G177600	0
TraesCS1A02G177700	0
TraesCS1A02G177800	0
TraesCS1A02G177900	0
TraesCS1A02G178000	0
TraesCS1A02G178100	0
TraesCS1A02G178200	0
TraesCS1A02G178300	0
TraesCS1A02G178400	0
TraesCS1A02G178500	0
TraesCS1A02G178600	0
TraesCS1A02G178700	0
TraesCS1A02G178800	0
TraesCS1A02G178900	0
TraesCS1A02G179000	0
TraesCS1A02G179100	0
TraesCS1A02G179200	0
TraesCS1A02G179300	0
TraesCS1A02G179400	0
TraesCS1A02G179500	0
TraesCS1A02G179600	0
TraesCS1A02G179700	0
TraesCS1A02G179800	0
TraesCS1A02G179900	0
TraesCS1A02G180000	0
TraesCS1A02G180100	0
TraesCS1A02G180200	0
TraesCS1A02G180300	0
TraesCS1A02G180400	0
TraesCS1A02G180500	1
TraesCS1A02G180600	0
TraesCS1A02G180700	0
TraesCS1A02G180800	0
TraesCS1A02G180900	0
TraesCS1A02G181000	0
TraesCS1A02G181100	0
TraesCS1A02G181300	0
TraesCS1A02G181400	0
TraesCS1A02G181500	0
TraesCS1A02G181600	0
TraesCS1A02G181700	0
TraesCS1A02G181800	0
TraesCS1A02G181900	0
TraesCS1A02G182000	0
TraesCS1A02G182100	1
TraesCS1A02G182200	0
TraesCS1A02G182300	0
TraesCS1A02G182400	0
TraesCS1A02G182500	0
TraesCS1A02G182600	1
TraesCS1A02G182700	0
TraesCS1A02G182800	0
TraesCS1A02G182900	0
TraesCS1A02G183000	0
TraesCS1A02G183100	0
TraesCS1A02G183200	0
TraesCS1A02G183300	0
TraesCS1A02G183400	0
TraesCS1A02G183500	0
TraesCS1A02G183600	0
TraesCS1A02G183700	0
TraesCS1A02G183800	0
TraesCS1A02G183900	1
TraesCS1A02G184000	0
TraesCS1A02G184100	0
TraesCS1A02G184200	0
TraesCS1A02G184300	0
TraesCS1A02G184400	0
TraesCS1A02G184500	0
TraesCS1A02G184600	0
TraesCS1A02G184700	0
TraesCS1A02G184800	0
TraesCS1A02G184900	0
TraesCS1A02G185100	0
TraesCS1A02G185200	1
TraesCS1A02G185300	0
TraesCS1A02G185400	0
TraesCS1A02G185500	0
TraesCS1A02G185700	0
TraesCS1A02G185800	0
TraesCS1A02G185900	1
TraesCS1A02G186000	0
TraesCS1A02G186100	1
TraesCS1A02G186200	0
TraesCS1A02G186300	1
TraesCS1A02G186400	1
TraesCS1A02G186500	1
TraesCS1A02G186600	1
TraesCS1A02G186700	1
TraesCS1A02G186800	1
TraesCS1A02G186900	0
TraesCS1A02G187000	1
TraesCS1A02G187100	0
TraesCS1A02G187200	0
TraesCS1A02G187300	0
TraesCS1A02G187400	0
TraesCS1A02G187500	1
TraesCS1A02G187600	1
TraesCS1A02G187700	1
TraesCS1A02G187800	0
TraesCS1A02G187900	0
TraesCS1A02G188000	0
TraesCS1A02G188100	0
TraesCS1A02G188200	0
TraesCS1A02G188300	0
TraesCS1A02G188400	1
TraesCS1A02G188500	0
TraesCS1A02G188600	0
TraesCS1A02G188700	0
TraesCS1A02G188800	0
TraesCS1A02G188900	0
TraesCS1A02G189000	0
TraesCS1A02G189100	0
TraesCS1A02G189200	0
TraesCS1A02G189300	0
TraesCS1A02G189400	0
TraesCS1A02G189500	0
TraesCS1A02G189600	0
TraesCS1A02G189700	0
TraesCS1A02G189800	0
TraesCS1A02G189900	0
TraesCS1A02G190000	0
TraesCS1A02G190100	0
TraesCS1A02G190200	1
TraesCS1A02G190300	0
TraesCS1A02G190400	0
TraesCS1A02G190500	0
TraesCS1A02G190600	0
TraesCS1A02G190700	0
TraesCS1A02G190800	0
TraesCS1A02G190900	0
TraesCS1A02G191000	1
TraesCS1A02G191100	0
TraesCS1A02G191300	0
TraesCS1A02G191400	0
TraesCS1A02G191500	0
TraesCS1A02G191600	0
TraesCS1A02G191700	0
TraesCS1A02G191800	1
TraesCS1A02G191900	0
TraesCS1A02G192000	0
TraesCS1A02G192100	0
TraesCS1A02G192200	0
TraesCS1A02G192300	0
TraesCS1A02G192400	0
TraesCS1A02G192500	0
TraesCS1A02G192600	0
TraesCS1A02G192700	0
TraesCS1A02G192800	1
TraesCS1A02G192900	0
TraesCS1A02G193000	0
TraesCS1A02G193100	1
TraesCS1A02G193200	0
TraesCS1A02G193300	0
TraesCS1A02G193400	0
TraesCS1A02G193500	0
TraesCS1A02G193600	0
TraesCS1A02G193700	0
TraesCS1A02G193800	0
TraesCS1A02G193900	0
TraesCS1A02G194000	0
TraesCS1A02G194100	0
TraesCS1A02G194200	0
TraesCS1A02G194400	0
TraesCS1A02G194500	0
TraesCS1A02G194600	0
TraesCS1A02G194700	0
TraesCS1A02G194800	0
TraesCS1A02G194900	0
TraesCS1A02G195000	0
TraesCS1A02G195100	0
TraesCS1A02G195200	0
TraesCS1A02G195300	0
TraesCS1A02G195312	0
TraesCS1A02G195400	0
TraesCS1A02G195500	0
TraesCS1A02G195700	1
TraesCS1A02G195900	0
TraesCS1A02G196000	0
TraesCS1A02G196100	0
TraesCS1A02G196200	0
TraesCS1A02G196300	0
TraesCS1A02G196400	0
TraesCS1A02G196500	0
TraesCS1A02G196600	0
TraesCS1A02G196700	0
TraesCS1A02G196800	0
TraesCS1A02G196900	0
TraesCS1A02G197000	1
TraesCS1A02G197100	0
TraesCS1A02G197200	0
TraesCS1A02G197300	0
TraesCS1A02G197400	0
TraesCS1A02G197500	0
TraesCS1A02G197600	0
TraesCS1A02G197700	0
TraesCS1A02G197800	0
TraesCS1A02G197900	0
TraesCS1A02G198000	0
TraesCS1A02G198100	0
TraesCS1A02G198200	0
TraesCS1A02G198300	0
TraesCS1A02G198400	0
TraesCS1A02G198500	1
TraesCS1A02G198600	0
TraesCS1A02G198700	0
TraesCS1A02G198800	0
TraesCS1A02G198900	0
TraesCS1A02G199000	1
TraesCS1A02G199100	0
TraesCS1A02G199200	1
TraesCS1A02G199300	0
TraesCS1A02G199400	0
TraesCS1A02G199500	0
TraesCS1A02G199600	0
TraesCS1A02G199700	0
TraesCS1A02G199800	0
TraesCS1A02G199900	0
TraesCS1A02G200000	0
TraesCS1A02G200100	0
TraesCS1A02G200200	0
TraesCS1A02G200400	0
TraesCS1A02G200500	0
TraesCS1A02G200600	0
TraesCS1A02G200700	0
TraesCS1A02G200800	0
TraesCS1A02G200900	0
TraesCS1A02G201000	0
TraesCS1A02G201100	0
TraesCS1A02G201200	1
TraesCS1A02G201300	0
TraesCS1A02G201400	0
TraesCS1A02G201500	0
TraesCS1A02G201600	0
TraesCS1A02G201700	0
TraesCS1A02G201800	0
TraesCS1A02G201900	0
TraesCS1A02G202000	0
TraesCS1A02G202100	0
TraesCS1A02G202200	0
TraesCS1A02G202300	0
TraesCS1A02G202400	0
TraesCS1A02G202500	0
TraesCS1A02G202600	0
TraesCS1A02G202700	0
TraesCS1A02G202800	0
TraesCS1A02G202900	0
TraesCS1A02G203000	0
TraesCS1A02G203100	0
TraesCS1A02G203200	0
TraesCS1A02G203300	0
TraesCS1A02G203400	0
TraesCS1A02G203500	0
TraesCS1A02G203600	1
TraesCS1A02G203700	1
TraesCS1A02G203800	1
TraesCS1A02G203900	0
TraesCS1A02G204100	0
TraesCS1A02G204200	0
TraesCS1A02G204300	0
[truncated: 105,891 more rows]
