# Supplementary material for: Analysis of the chromosomal clustering of Fusarium-responsive wheat genes uncovers new players in the defence against head blight disease
Source: Sci Rep. 2021 Apr 2;11:7446. doi: 10.1038/s41598-021-86362-4 (PMC8018971; doi:10.1038/s41598-021-86362-4)
Supplement: Supplementary file 7 — Supplementary Table S1 [file 41598_2021_86362_MOESM7_ESM.xlsx]

## Sheet: Title page
SUPPLEMENTARY TABLE 1
Analysis of the chromosomal clustering of Fusarium-responsive wheat genes uncovers new players in the defence against head blight disease
Alexandre Perochon1,+, Harriet R. Benbow1,+, Katarzyna Ślęczka-Brady1, Keshav B. Malla1 and Fiona M. Doohan1,*
1UCD School of Biology and Environmental Science and Earth Institute, College of Science, University College Dublin, Belfield, Dublin 4, Ireland
*Corresponding author email: fiona.doohan@ucd.ie
+These authors contributed equally to this work

## Sheet: Table S1
Table S1. Details of Fusarium-responsive gene clusters.
Cluster ID	Chromosome	Chromosome region according to IWGSC (2018)	Cluster lenght in kb	Physical position	Gene ID	Gene description	Fusarium-responsive	Maximum gene density	Maximum gene consecutiveness	Cluster with similar gene within salt-responsive gene cluster (Zhang et al., 2016)
1	chr1A	R2b	942.227	337007360 - 337017141	TraesCS1A02G185900	RNA binding protein, putative	yes	0.8	6	yes
				337150070 - 337152543	TraesCS1A02G186000	Transcription factor	no
				337300646 - 337301870	TraesCS1A02G186100	Glutathione S-transferase	yes
				337628886 - 337629897	TraesCS1A02G186200	Glutathione S-transferase	no
				337653974 - 337655149	TraesCS1A02G186300	Glutathione S-transferase	yes
				337655366 - 337656616	TraesCS1A02G186400	Glutathione S-transferase	yes
				337657365 - 337658581	TraesCS1A02G186500	Glutathione S-transferase	yes
				337677451 - 337678504	TraesCS1A02G186600	Glutathione S-transferase	yes
				337703102 - 337704240	TraesCS1A02G186700	Glutathione S-transferase	yes
				337775913 - 337777000	TraesCS1A02G186800	Glutathione S-transferase	yes
				337781453 - 337781669	TraesCS1A02G186900	Glutathione S-transferase	no
				337947842 - 337949587	TraesCS1A02G187000	Glutathione s-transferase, putative	yes
2	chr1A	R2b	115.798	464797146 - 464805227	TraesCS1A02G270600	Embryogenesis-associated protein EMB8	yes	0.5	5	no
				464809425 - 464811387	TraesCS1A02G270700	Subtilisin-like protease	yes
				464837011 - 464840398	TraesCS1A02G270800	Kinase family protein	yes
				464901177 - 464908479	TraesCS1A02G270900	transmembrane protein, putative (DUF1218)	yes
				464911386 - 464912944	TraesCS1A02G271000	transmembrane protein, putative (DUF1218)	yes
3	chr1B	R3	142.422	670025361 - 670028705	TraesCS1B02G454000	Receptor-like protein kinase, putative,expressed	yes	0.6	6	no
				670034244 - 670037207	TraesCS1B02G454100	Receptor-like protein kinase, putative,expressed	yes
				670142373 - 670144629	TraesCS1B02G454200	Glucan endo-1,3-beta-glucosidase 3	yes
				670152914 - 670155867	TraesCS1B02G454400	Receptor-like protein kinase, putative,expressed	yes
				670158857 - 670161009	TraesCS1B02G454500	Glucan endo-1,3-beta-glucosidase 3	yes
				670164776 - 670167783	TraesCS1B02G454600	Receptor-like protein kinase, putative,expressed	yes
4	chr1D	R2b	793.106	261736427 - 261742161	TraesCS1D02G189300	Phospholipase D	yes	0.8	4	yes
				261839407 - 261842047	TraesCS1D02G189400	Subtilisin-like protease	no
				261879423 - 261881515	TraesCS1D02G189500	CYP704A	no
				261892129 - 261893166	TraesCS1D02G189600	Glutathione s-transferase, putative	yes
				262016655 - 262017784	TraesCS1D02G189700	Glutathione S-transferase	yes
				262036135 - 262037287	TraesCS1D02G189800	Glutathione S-transferase	yes
				262248866 - 262249837	TraesCS1D02G189900	Glutathione S-transferase	no
				262252622 - 262253700	TraesCS1D02G190000	Glutathione S-transferase	yes
				262287824 - 262288532	TraesCS1D02G190100	Glutathione S-transferase	yes
				262302521 - 262303640	TraesCS1D02G190200	Glutathione S-transferase	yes
				262310632 - 262311796	TraesCS1D02G190300	Glutathione S-transferase	yes
				262325511 - 262327612	TraesCS1D02G190400	Syntaxin, putative	no
				262334528 - 262335572	TraesCS1D02G190500	Glutathione S-transferase	yes
				262341400 - 262342767	TraesCS1D02G190600	Glutathione S-transferase	no
				262474807 - 262475926	TraesCS1D02G190700	Heavy metal transport/detoxification superfamily protein	no
				262525814 - 262529533	TraesCS1D02G190800	Alpha/beta-hydrolase superfamily protein	yes
5	chr1D	R3	484.222	450579109 - 450580618	TraesCS1D02G372400	MAPKKK	yes	0.6	6	yes
				450739146 - 450740917	TraesCS1D02G372500	MAPKKK	yes
				450756177 - 450757713	TraesCS1D02G372600	MAPKKK	yes
				451034313 - 451035823	TraesCS1D02G372700	MAPKKK	yes
				451039880 - 451043798	TraesCS1D02G372800	MAPKKK	yes
				451061694 - 451063331	TraesCS1D02G372900	MAPKKK	yes
6	chr1D	R3	114.12	481451708 - 481453931	TraesCS1D02G430700	Glucan endo-1,3-beta-glucosidase 3	yes	0.8	6	no
				481464103 - 481466875	TraesCS1D02G430800	Receptor-like protein kinase, putative,expressed	yes
				481474424 - 481476408	TraesCS1D02G430900	Receptor-like protein kinase, putative,expressed	yes
				481480570 - 481483437	TraesCS1D02G431000	Receptor-like protein kinase, putative,expressed	yes
				481498168 - 481499881	TraesCS1D02G431100	Cysteine-rich receptor kinase	yes
				481499533 - 481502060	TraesCS1D02G431200	Glucan endo-1,3-beta-glucosidase 3	yes
				481550495 - 481552740	TraesCS1D02G431300	Glucan endo-1,3-beta-glucosidase 3	no
				481556382 - 481559743	TraesCS1D02G431400	Receptor-like protein kinase, putative,expressed	yes
				481563844 - 481565828	TraesCS1D02G431500	Receptor-like protein kinase, putative,expressed	yes
7	chr1D	R3	18.083	485538280 - 485540255	TraesCS1D02G439100	ATP-dependent zinc metalloprotease FtsH	yes	0.5	5	yes
				485543733 - 485545642	TraesCS1D02G439200	ATP-dependent zinc metalloprotease FtsH	yes
				485546945 - 485548946	TraesCS1D02G439300	ATP-dependent zinc metalloprotease FtsH	yes
				485550691 - 485552680	TraesCS1D02G439400	ATP-dependent zinc metalloprotease FtsH	yes
				485554372 - 485556363	TraesCS1D02G439500	ATP-dependent zinc metalloprotease FtsH	yes
8	chr2A	R1	325.25	12588006 - 12590197	TraesCS2A02G027300	CYP71F	yes	0.7	6	yes
				12610081 - 12611933	TraesCS2A02G027400	CYP99A	yes
				12698383 - 12702381	TraesCS2A02G027500	CYP71F	yes
				12737988 - 12742737	TraesCS2A02G027600	Kaurene synthase	yes
				12803703 - 12805614	TraesCS2A02G027700	CYP99A	yes
				12893127 - 12897700	TraesCS2A02G027800	Copalyl diphosphate synthase	yes
				12903587 - 12904622	TraesCS2A02G027900	RING/FYVE/PHD zinc finger superfamily protein	no
				12911510 - 12913256	TraesCS2A02G028000	Glycosyltransferase	yes
9	chr2A	R1	193.606	29933732 - 29935186	TraesCS2A02G066400	Alcohol dehydrogenase, putative	yes	0.7	3	no
				29955062 - 29956579	TraesCS2A02G066500	Alcohol dehydrogenase, putative	no
				29989501 - 29990463	TraesCS2A02G066600	Expansin	no
				30020632 - 30021500	TraesCS2A02G066700	Ribulose bisphosphate carboxylase small chain	yes
				30047901 - 30049124	TraesCS2A02G066800	Ribulose bisphosphate carboxylase small chain	yes
				30071557 - 30072776	TraesCS2A02G066900	Ribulose bisphosphate carboxylase small chain	yes
				30079115 - 30080690	TraesCS2A02G067000	Ribulose bisphosphate carboxylase small chain	no
				30085404 - 30086867	TraesCS2A02G067100	Ribulose bisphosphate carboxylase small chain	yes
				30090305 - 30091759	TraesCS2A02G067200	Ribulose bisphosphate carboxylase small chain	yes
				30125889 - 30127338	TraesCS2A02G067300	Ribulose bisphosphate carboxylase small chain	yes
10	chr2A	R2b	343.729	624359165 - 624362152	TraesCS2A02G380800	Phenylalanine ammonia-lyase	yes	0.5	5	yes
				624394140 - 624397057	TraesCS2A02G380900	Phenylalanine ammonia-lyase	yes
				624446954 - 624449699	TraesCS2A02G381000	Phenylalanine ammonia-lyase	yes
				624458105 - 624460956	TraesCS2A02G381100	Phenylalanine ammonia-lyase	yes
				624701596 - 624702894	TraesCS2A02G381200	Glucuronoxylan 4-O-methyltransferase	yes
11	chr2B	R1	358.464	15681709 - 15700306	TraesCS2B02G032500	CYP71C	yes	0.7	5	no
				15743915 - 15747288	TraesCS2B02G032600	CYP71C	yes
				15759981 - 15761772	TraesCS2B02G032700	CYP71C	no
				15788466 - 15789601	TraesCS2B02G032800	CYP79A	no
				15805715 - 15808778	TraesCS2B02G032900	CYP71C	yes
				15880941 - 15883054	TraesCS2B02G033000	CYP79A	yes
				15904055 - 15907118	TraesCS2B02G033100	CYP71C	yes
				15981245 - 15981632	TraesCS2B02G033200	CYP79A	yes
				16038133 - 16040173	TraesCS2B02G033300	Receptor-like kinase	yes
12	chr2B	R2a	877.72	245128908 - 245131359	TraesCS2B02G241200	Glucan endo-1,3-beta-glucosidase 3	yes	0.7	3	yes
				245297762 - 245300066	TraesCS2B02G241300	Glucan endo-1,3-beta-glucosidase 3	no
				245317183 - 245320539	TraesCS2B02G241400	Receptor-like protein kinase	yes
				245653696 - 245657250	TraesCS2B02G241500	Receptor-like protein kinase, putative,expressed	yes
				245686726 - 245691716	TraesCS2B02G241600	Receptor-like protein kinase, putative,expressed	no
				245784380 - 245787768	TraesCS2B02G241700	Receptor-like protein kinase, putative,expressed	yes
				245790181 - 245794261	TraesCS2B02G241800	receptor kinase 1	yes
				245820079 - 245823488	TraesCS2B02G241900	Receptor-like protein kinase, putative,expressed	yes
				245887876 - 245889347	TraesCS2B02G242000	Early nodulin 75 protein	no
				246000451 - 246004262	TraesCS2B02G242100	receptor kinase 1	yes
				246005595 - 246006628	TraesCS2B02G242200	Cysteine-rich receptor kinase	yes
13	chr2B	R2b	1041.63	637930325 - 637936314	TraesCS2B02G445100	Kaurene synthase	yes	0.7	7	no
				638261602 - 638267825	TraesCS2B02G445200	Kaurene synthase	yes
				638268588 - 638277420	TraesCS2B02G445300	CYP701A	yes
				638519551 - 638530595	TraesCS2B02G445400	CYP701A	yes
				638629386 - 638634352	TraesCS2B02G445500	Ent-copalyl diphosphate synthase	yes
				638751574 - 638753852	TraesCS2B02G445600	CYP99A	yes
				638754782 - 638759947	TraesCS2B02G445700	Ent-kaurene synthase	yes
				638772496 - 638776424	TraesCS2B02G445800	Kaurene synthase	no
				638955253 - 638958923	TraesCS2B02G445900	Kaurene synthase	no
				638962766 - 638968572	TraesCS2B02G446000	RNA binding protein	no
				638968489 - 638971956	TraesCS2B02G446100	Vacuolar sorting receptor family protein	yes
14	chr2B	R3	706.689	759447551 - 759450686	TraesCS2B02G568700	basic helix-loop-helix (bHLH) DNA-binding superfamily protein	yes	0.7	6	no
				759490697 - 759493499	TraesCS2B02G568800	2-oxoglutarate (2OG) and Fe(II)-dependent oxygenase superfamily protein	no
				759523376 - 759524746	TraesCS2B02G568900	2-oxoglutarate (2OG) and Fe(II)-dependent oxygenase superfamily protein	no
				759735212 - 759736252	TraesCS2B02G569000	Heavy metal transport/detoxification superfamily protein	no
				759741644 - 759742583	TraesCS2B02G569100	Heavy metal transport/detoxification superfamily protein	yes
				759765261 - 759766311	TraesCS2B02G569200	Heavy metal transport/detoxification superfamily protein	yes
				759817623 - 759818595	TraesCS2B02G569300	Heavy metal transport/detoxification superfamily protein	yes
				760015312 - 760016750	TraesCS2B02G569400	Heavy metal transport/detoxification superfamily protein	yes
				760118496 - 760119758	TraesCS2B02G569500	Heavy metal transport/detoxification superfamily protein	yes
				760153028 - 760154240	TraesCS2B02G569600	Heavy metal transport/detoxification superfamily protein	yes
15	chr2D	R1	370.569	11962512 - 11964751	TraesCS2D02G029300	CYP71F	yes	0.8	7	no
				12125608 - 12129880	TraesCS2D02G029400	Kaurene synthase	no
				12136972 - 12138822	TraesCS2D02G029500	CYP99A	yes
				12258409 - 12262975	TraesCS2D02G029600	Copalyl diphosphate synthase	yes
				12290062 - 12292008	TraesCS2D02G029700	CYP99A	yes
				12294914 - 12296594	TraesCS2D02G029800	Glycosyltransferase	yes
				12303271 - 12305072	TraesCS2D02G029900	CYP99A	yes
				12322884 - 12324828	TraesCS2D02G030000	CYP99A	yes
				12328392 - 12333081	TraesCS2D02G030100	Kaurene synthase	yes
16	chr2D	R2b	60.452	484858483 - 484862886	TraesCS2D02G380500	NLR-32	yes	0.5	5	yes
				484883698 - 484885830	TraesCS2D02G380600	NLR-33	yes
				484901468 - 484902402	TraesCS2D02G380700	receptor kinase 1	yes
				484910931 - 484914261	TraesCS2D02G380800	NLR-34	yes
				484916591 - 484918935	TraesCS2D02G380900	plastid transcriptionally active 5	yes
17	chr2D	R2b	431.441	500362251 - 500363844	TraesCS2D02G392400	B3 domain-containing protein	yes	0.5	5	no
				500402212 - 500403498	TraesCS2D02G392500	RING/U-box superfamily protein	yes
				500488662 - 500489484	TraesCS2D02G392600	RING/U-box superfamily protein, putative	yes
				500687706 - 500694484	TraesCS2D02G392800	2-oxoglutarate (2OG) and Fe(II)-dependent oxygenase superfamily protein	yes
				500791602 - 500793692	TraesCS2D02G392900	2-oxoglutarate (2OG) and Fe(II)-dependent oxygenase superfamily protein	yes
18	chr2D	R3	365.792	619962073 - 619963059	TraesCS2D02G539800	Heavy metal transport/detoxification superfamily protein	yes	0.8	5	no
				620005658 - 620006617	TraesCS2D02G539900	Heavy metal transport/detoxification superfamily protein	no
				620153342 - 620154521	TraesCS2D02G540000	Heavy metal transport/detoxification superfamily protein	yes
				620159861 - 620160777	TraesCS2D02G540100	Heavy metal transport/detoxification superfamily protein	yes
				620162123 - 620162240	TraesCS2D02G540200	Photosystem II reaction center protein L	no
				620193518 - 620194659	TraesCS2D02G540300	Heavy metal transport/detoxification superfamily protein	yes
				620198939 - 620199481	TraesCS2D02G540400	Heavy metal transport/detoxification superfamily protein	yes
				620223818 - 620225240	TraesCS2D02G540500	Heavy metal transport/detoxification superfamily protein	yes
				620270056 - 620271504	TraesCS2D02G540600	Heavy metal transport/detoxification superfamily protein	yes
				620295492 - 620296651	TraesCS2D02G540700	Heavy metal transport/detoxification superfamily protein	yes
				620310591 - 620311501	TraesCS2D02G540800	Isoflavone reductase-like protein	no
				620320773 - 620321296	TraesCS2D02G540900	ELMO domain containing protein	no
				620322229 - 620327865	TraesCS2D02G541000	NLR-131	yes
19	chr2D	R3	276.831	621128861 - 621129596	TraesCS2D02G543000	Blue copper protein	yes	0.7	5	yes
				621140235 - 621140750	TraesCS2D02G543100	Blue copper protein	no
				621157735 - 621158809	TraesCS2D02G543200	BTB/POZ domain containing protein, expressed	no
				621264904 - 621265417	TraesCS2D02G543300	Blue copper protein	yes
				621267439 - 621268192	TraesCS2D02G543400	Blue copper protein	yes
				621312784 - 621313503	TraesCS2D02G543500	Blue copper protein	yes
				621343462 - 621344117	TraesCS2D02G543600	Blue copper protein	yes
				621358141 - 621359938	TraesCS2D02G543700	FAD-binding Berberine family protein, putative	yes
				621362660 - 621363533	TraesCS2D02G543800	Myb/SANT-like DNA-binding domain protein	no
				621404176 - 621405692	TraesCS2D02G543900	Ethylene-responsive transcription factor, putative	yes
20	chr3D	R2A	551.361	56684939 - 56687049	TraesCS3D02G104000	receptor lectin kinase	yes	0.7	3	no
				56708052 - 56710437	TraesCS3D02G104100	Lectin receptor kinase	yes
				56708401 - 56713080	TraesCS3D02G104200	FMN-dependent NADPH-azoreductase	yes
				56846364 - 56850660	TraesCS3D02G104300	Pyruvate decarboxylase	no
				56878885 - 56880123	TraesCS3D02G104400	FMN-dependent NADPH-azoreductase	yes
				57151686 - 57159238	TraesCS3D02G104500	Pyruvate decarboxylase	yes
				57160670 - 57162573	TraesCS3D02G104600	Amino acid transporter, putative	no
				57175136 - 57176219	TraesCS3D02G104700	F-box domain containing protein-like	no
				57177774 - 57179233	TraesCS3D02G104800	Transcription factor	yes
				57233936 - 57236300	TraesCS3D02G105000	Sugar transporter, putative	yes
21	chr3D	R3	674.467	543765978 - 543768603	TraesCS3D02G429100	DNAse I-like superfamily protein	yes	0.8	4	no
				543872301 - 543878894	TraesCS3D02G429200	Dek protein	no
				543934608 - 543935380	TraesCS3D02G429300	SAUR-like auxin-responsive family protein	yes
				543969949 - 543970426	TraesCS3D02G429400	SAUR-like auxin-responsive family protein	yes
				544060811 - 544070115	TraesCS3D02G429500	Regulation of nuclear pre-mRNA domain-containing protein 1B	no
				544276833 - 544278071	TraesCS3D02G429600	Glutathione S-transferase	yes
				544338690 - 544340042	TraesCS3D02G429700	Glutathione S-transferase	yes
				544346096 - 544347062	TraesCS3D02G429800	Glutathione S-transferase	yes
				544353322 - 544354355	TraesCS3D02G429900	Glutathione S-transferase	yes
				544359422 - 544361368	TraesCS3D02G430000	Metacaspase-1	no
				544411942 - 544415736	TraesCS3D02G430100	NLR-22	yes
				544439581 - 544440445	TraesCS3D02G430200	Glutathione S-transferase	yes
22	chr3D	R3	118.454	594684710 - 594684947	TraesCS3D02G508500	RZ53	yes	0.5	5	no
				594748859 - 594749415	TraesCS3D02G508600	4-hydroxy-3-methylbut-2-enyl diphosphate reductase	yes
				594769918 - 594770140	TraesCS3D02G508700	Seven transmembrane MLO family protein	yes
				594772285 - 594773143	TraesCS3D02G508800	Protein transport protein sec72	yes
				594802577 - 594803164	TraesCS3D02G508900	RZ53	yes
23	chr4A	R3	178.956	662147699 - 662149730	TraesCS4A02G384500	Lectin receptor kinase	yes	0.5	5	no
				662200132 - 662202556	TraesCS4A02G384600	Lectin receptor kinase	yes
				662231714 - 662233909	TraesCS4A02G384700	CYP71E	yes
				662278610 - 662292331	TraesCS4A02G384800	ABC transporter	yes
				662325113 - 662326655	TraesCS4A02G384900	Sugar transporter, putative	yes
24	chr4A	R3	1063.14	665864436 - 665873587	TraesCS4A02G388200	Coatomer beta subunit, putative	yes	0.7	6	no
				665925607 - 665929131	TraesCS4A02G388300	DNA repair protein XRCC1	no
				666057266 - 666061564	TraesCS4A02G388400	Fertilization independent endosperm 1 protein	no
				666114238 - 666117926	TraesCS4A02G388500	Receptor protein kinase, putative	no
				666148947 - 666151681	TraesCS4A02G388600	Fatty acyl-CoA reductase	yes
				666482411 - 666484666	TraesCS4A02G388700	Carbonic anhydrase	yes
				666538624 - 666540506	TraesCS4A02G388900	Carbonic anhydrase	yes
				666636795 - 666641963	TraesCS4A02G389000	Peroxidase	yes
				666811760 - 666813786	TraesCS4A02G389100	Carbonic anhydrase	yes
				666923475 - 666927573	TraesCS4A02G389200	Carbonic anhydrase	yes
25	chr4D	R2a	20.641	14842843 - 14843518	TraesCS4D02G031600	Germin-like protein 1	yes	0.6	5	yes
				14847165 - 14847837	TraesCS4D02G031700	Germin-like protein 1	yes
				14851338 - 14852013	TraesCS4D02G031800	Germin-like protein 1	yes
				14857917 - 14858592	TraesCS4D02G031900	Germin-like protein 1	yes
				14862809 - 14863484	TraesCS4D02G032000	Germin-like protein 1	yes
26	chr4D	R2a	387.993	81907397 - 81909866	TraesCS4D02G102700	Kinase, putative	yes	0.7	6	no
				81913567 - 81913969	TraesCS4D02G102800	Fusarium resistance orphan protein	yes
				81917166 - 81917726	TraesCS4D02G102900	Expressed protein-RZ53	yes
				81918231 - 81921969	TraesCS4D02G103000	Alcohol dehydrogenase	yes
				81971498 - 81974375	TraesCS4D02G103100	Alcohol dehydrogenase	yes
				81974842 - 81980179	TraesCS4D02G103200	SWAP (Suppressor-of-White-APricot)/surp domain-containing protein	yes
				81984986 - 81987448	TraesCS4D02G103300	Alcohol dehydrogenase	no
				82013041 - 82022962	TraesCS4D02G103400	NLR-22	no
				82288390 - 82294649	TraesCS4D02G103500	Pentatricopeptide repeat-containing protein	no
				82291768 - 82295390	TraesCS4D02G103600	Carboxypeptidase	yes
27	chr5A	R1	239.174	3166840 - 3174284	TraesCS5A02G004500	CYP51H	yes	0.7	5	no
				3175333 - 3177753	TraesCS5A02G004600	CYP51H	yes
				3194779 - 3197691	TraesCS5A02G004700	CYP51H	yes
				3215099 - 3218868	TraesCS5A02G004800	Hydroxysteroid dehydrogenase, putative	yes
				3281860 - 3294536	TraesCS5A02G004900	Terpene cyclase/mutase family member	yes
				3312171 - 3315225	TraesCS5A02G005000	F-box family protein	no
				3360526 - 3361507	TraesCS5A02G005100	CHCH domain containing protein, expressed	no
				3370703 - 3374577	TraesCS5A02G005300	Receptor-like protein kinase	yes
				3385012 - 3385779	TraesCS5A02G005400	receptor kinase 1	no
				3390921 - 3406014	TraesCS5A02G005500	Always EARLY-like protein	yes
28	chr5A	R2b	498.564	414933462 - 414935033	TraesCS5A02G205200	Myb factor	yes	0.5	5	no
				415193357 - 415193606	TraesCS5A02G205300	histone mono-ubiquitination 2	yes
				415320444 - 415322718	TraesCS5A02G205500	Receptor kinase	yes
				415354114 - 415356236	TraesCS5A02G205600	Alcohol dehydrogenase, putative	yes
				415430415 - 415432026	TraesCS5A02G205700	Alcohol dehydrogenase, putative	yes
29	chr5A	R3	36.595	478859089 - 478859335	TraesCS5A02G267600	1-pyrroline-5-carboxylate dehydrogenase	yes	0.6	5	no
				478861585 - 478865149	TraesCS5A02G267700	plant/protein (Protein of unknown function, DUF538)	yes
				478882355 - 478882772	TraesCS5A02G267800	plant/protein (Protein of unknown function, DUF538)	yes
				478892824 - 478893253	TraesCS5A02G267900	DUF538 family protein (Protein of unknown function, DUF538)	yes
				478895294 - 478895684	TraesCS5A02G268000	DUF538 family protein (Protein of unknown function, DUF538)	yes
30	chr5A	R3	237.996	651517471 - 651528387	TraesCS5A02G476900	Zinc finger protein	yes	0.7	3	no
				651540164 - 651540701	TraesCS5A02G477000	Zinc finger protein	yes
				651555389 - 651556069	TraesCS5A02G477100	Zinc finger protein	yes
				651563951 - 651564359	TraesCS5A02G477200	Zinc finger protein	no
				651569281 - 651569677	TraesCS5A02G477300	Zinc finger protein	no
				651578710 - 651579685	TraesCS5A02G477400	Zinc finger protein	yes
				651588598 - 651589012	TraesCS5A02G477500	Zinc finger protein	yes
				651635400 - 651636190	TraesCS5A02G477600	Zinc finger protein	yes
				651641947 - 651642235	TraesCS5A02G477700	B3 domain-containing protein family	no
				651685777 - 651686196	TraesCS5A02G477800	Zinc finger protein	yes
				651734184 - 651735080	TraesCS5A02G477900	Zinc finger protein	yes
				651744413 - 651744818	TraesCS5A02G478000	Zinc finger protein	no
				651749002 - 651749512	TraesCS5A02G478100	Zinc finger protein	yes
				651755059 - 651755467	TraesCS5A02G478200	Zinc finger protein	yes
31	chr5B	R2b	701.126	368785555 - 368787191	TraesCS5B02G202700	Alcohol dehydrogenase, putative	yes	0.6	5	no
				369153163 - 369155723	TraesCS5B02G202800	Alcohol dehydrogenase, putative	yes
				369261790 - 369264045	TraesCS5B02G202900	Receptor kinase	yes
				369365215 - 369365811	TraesCS5B02G203000	TSL-kinase interacting protein 1	yes
				369485248 - 369486681	TraesCS5B02G203100	Myb factor	yes
32	chr5B	R3	1189.68	519231187 - 519232830	TraesCS5B02G336200	Ornithine decarboxylase	yes	0.7	3	yes
				519451016 - 519452895	TraesCS5B02G336300	Agmatine coumaroyltransferase-2	yes
				519614904 - 519643240	TraesCS5B02G336400	Nucleolar GTP-binding protein 1	no
				519660912 - 519662533	TraesCS5B02G336500	Agmatine coumaroyltransferase-2	yes
				520036686 - 520038322	TraesCS5B02G336600	Agmatine coumaroyltransferase-2	yes
				520046488 - 520048107	TraesCS5B02G336700	Agmatine coumaroyltransferase-2	yes
				520083195 - 520083912	TraesCS5B02G336800	ALWAYS EARLY 2	no
				520109597 - 520112664	TraesCS5B02G336900	Ankyrin repeat family protein, putative, expressed	no
				520369592 - 520370918	TraesCS5B02G337000	Agmatine coumaroyltransferase-2	yes
				520419201 - 520420866	TraesCS5B02G337100	Agmatine coumaroyltransferase-2	yes
33	chr5B	R3	243.004	659505616 - 659506150	TraesCS5B02G490000	Zinc finger protein	yes	0.9	8	yes
				659522674 - 659523208	TraesCS5B02G490100	Zinc finger protein	no
				659537139 - 659537775	TraesCS5B02G490200	Translation initiation factor IF-2	no
				659548865 - 659550882	TraesCS5B02G490300	Zinc finger protein	yes
				659556860 - 659557802	TraesCS5B02G490400	Zinc finger protein	yes
				659586126 - 659586937	TraesCS5B02G490500	Zinc finger protein	no
				659596530 - 659597453	TraesCS5B02G490600	Zinc finger protein	yes
				659604543 - 659605253	TraesCS5B02G490700	Zinc finger protein	yes
				659625715 - 659626231	TraesCS5B02G490800	Zinc finger protein	yes
				659635767 - 659636181	TraesCS5B02G490900	Zinc finger protein	yes
				659704442 - 659704928	TraesCS5B02G491000	Zinc finger protein	yes
				659715469 - 659716148	TraesCS5B02G491100	Zinc finger protein	yes
				659739542 - 659744135	TraesCS5B02G491200	Zinc finger protein	yes
				659748209 - 659748620	TraesCS5B02G491300	Zinc finger protein	yes
34	chr5D	R1	107.86	6377963 - 6391459	TraesCS5D02G011800	Terpene cyclase/mutase family member	yes	0.6	6	no
				6444884 - 6450213	TraesCS5D02G011900	Hydroxysteroid dehydrogenase, putative	yes
				6454883 - 6457877	TraesCS5D02G012000	CYP51H	yes
				6479892 - 6480768	TraesCS5D02G012100	CYP51H	yes
				6480922 - 6481459	TraesCS5D02G012200	Obtusifoliol 14-alpha demethylase	yes
				6482883 - 6485823	TraesCS5D02G012300	CYP51H	yes
35	chr5D	R2a	26.375	58123290 - 58125808	TraesCS5D02G061400	Kinase, putative	yes	0.6	6	no
				58130426 - 58133057	TraesCS5D02G061500	Kinase, putative	yes
				58135362 - 58135836	TraesCS5D02G061600	Cysteine-rich receptor-kinase-like protein	yes
				58135890 - 58137477	TraesCS5D02G061700	Kinase, putative	yes
				58138942 - 58142318	TraesCS5D02G061800	wall-associated receptor kinase-like protein	yes
				58143378 - 58149665	TraesCS5D02G061900	wall-associated receptor kinase-like protein	yes
36	chr5D	R3	1267.54	523185996 - 523187567	TraesCS5D02G488300	O-methyltransferase-like protein	yes	0.8	4	no
				523313280 - 523314724	TraesCS5D02G488400	O-methyltransferase-like protein	yes
				523451904 - 523454959	TraesCS5D02G488500	CYP71C	yes
				523938039 - 523940039	TraesCS5D02G488600	Chalcone synthase	no
				523991849 - 523993876	TraesCS5D02G488700	Chalcone synthase	yes
				524249355 - 524251095	TraesCS5D02G488800	O-methyltransferase	yes
				524259451 - 524261298	TraesCS5D02G488900	O-methyltransferase	yes
				524334559 - 524335791	TraesCS5D02G489000	Chalcone-flavonone isomerase family protein	yes
				524437488 - 524441531	TraesCS5D02G489100	Phosphatidylinositol N-acetyglucosaminlytransferase subunit P-like protein	no
				524448985 - 524453539	TraesCS5D02G489200	Leucine Rich Repeat family protein, expressed	yes
37	chr6A	R2b	491.305	420973564 - 420974790	TraesCS6A02G224000	MYB	yes	0.5	5	no
				421102610 - 421103784	TraesCS6A02G224100	MYB	yes
				421225954 - 421227054	TraesCS6A02G224200	MYB	yes
				421367785 - 421368746	TraesCS6A02G224300	MYB	yes
				421463672 - 421464869	TraesCS6A02G224400	MYB	yes
38	chr6B	R2b	638.234	461393684 - 461394831	TraesCS6B02G257000	MYB	yes	0.6	5	yes
				461847168 - 461848374	TraesCS6B02G257100	MYB	yes
				461902086 - 461903840	TraesCS6B02G257200	MYB	yes
				461960725 - 461961997	TraesCS6B02G257300	MYB	yes
				462024535 - 462031918	TraesCS6B02G257400	Hexosyltransferase	yes
39	chr6D	R2a	762.552	134279395 - 134280285	TraesCS6D02G157600	TMV response-related protein	yes	0.7	5	no
				134283675 - 134284527	TraesCS6D02G157700	TMV response protein	yes
				134289776 - 134290733	TraesCS6D02G157721	#N/A	no
				134290952 - 134291948	TraesCS6D02G157723	#N/A	no
				134335550 - 134337568	TraesCS6D02G157800	Receptor-like protein kinase	yes
				134586112 - 134588583	TraesCS6D02G157900	Receptor-like protein kinase	yes
				134676522 - 134677098	TraesCS6D02G158000	TMV response-related protein	yes
				134682612 - 134683417	TraesCS6D02G158100	TMV response-related protein	yes
				134688866 - 134689720	TraesCS6D02G158200	TMV response-related protein	yes
				134694627 - 134700283	TraesCS6D02G158220	#N/A	no
				134740206 - 134742719	TraesCS6D02G158300	Receptor-like protein kinase	yes
				135039465 - 135041947	TraesCS6D02G158400	Receptor-like protein kinase	yes
40	chr7D	R1	81.718	47401926 - 47403465	TraesCS7D02G080200	Sugar transporter, putative	yes	0.6	6	no
				47412061 - 47424490	TraesCS7D02G080300	Pleiotropic drug resistance ABC transporter (LR34)	yes
				47448133 - 47450294	TraesCS7D02G080400	CYP71E	yes
				47453910 - 47456216	TraesCS7D02G080500	Lectin receptor kinase	yes
				47457549 - 47459790	TraesCS7D02G080600	Lectin receptor kinase	yes
				47481730 - 47483644	TraesCS7D02G080700	CYP71E	yes
41	chr7D	R2a	567.695	133611207 - 133612438	TraesCS7D02G180400	Protein EXORDIUM-like 1	yes	0.5	5	no
				133664609 - 133665887	TraesCS7D02G180500	Protein EXORDIUM-like 1	yes
				133827123 - 133828490	TraesCS7D02G180600	Protein EXORDIUM-like 1	yes
				134101112 - 134103244	TraesCS7D02G180700	Glycosyltransferase	yes
				134174366 - 134178902	TraesCS7D02G180800	RNA-binding protein	yes
42	chr7D	R2b	762.382	504827398 - 504836336	TraesCS7D02G389800	J-type co-chaperone jac1, mitochondrial	yes	0.6	5	no
				505129385 - 505140577	TraesCS7D02G389900	Processing peptidase	yes
				505142684 - 505143463	TraesCS7D02G390000	TMV response-related protein	yes
				505328716 - 505329679	TraesCS7D02G390100	TMV response-related protein	yes
				505588830 - 505589780	TraesCS7D02G390200	TMV response-related protein	yes
43	chr7D	R3	231.949	615903172 - 615907295	TraesCS7D02G515800	magnesium transporter NIPA (DUF803)	yes	0.7	4	no
				615910744 - 615911061	TraesCS7D02G515900	RING/U-box superfamily protein	no
				615932558 - 615935127	TraesCS7D02G516000	dentin sialophosphoprotein	no
				615941997 - 615943479	TraesCS7D02G516100	Eukaryotic aspartyl protease family protein	yes
				615946385 - 615947703	TraesCS7D02G516200	1-aminocyclopropane-1-carboxylate oxidase 1	yes
				616007967 - 616009812	TraesCS7D02G516400	Eukaryotic aspartyl protease family protein	yes
				616035254 - 616041322	TraesCS7D02G516500	DUF668 family protein	yes
				616055511 - 616056616	TraesCS7D02G516600	Chaperone protein dnaJ	no
				616068179 - 616068602	TraesCS7D02G516700	Chaperone protein dnaJ	yes
				616103080 - 616103916	TraesCS7D02G516800	Chaperone protein dnaJ	yes
				616134204 - 616135121	TraesCS7D02G516900	Chaperone protein dnaJ	yes
44	chrUn	NA	196.421	12440697 - 12445432	TraesCSU02G008700	Kaurene synthase	yes	0.7	5	yes
				12449509 - 12451486	TraesCSU02G008800	CYP99A	yes
				12461839 - 12463674	TraesCSU02G008900	CYP99A	yes
				12467630 - 12469313	TraesCSU02G009000	Glycosyltransferase	yes
				12471729 - 12473637	TraesCSU02G009100	CYP99A	yes
				12590394 - 12594586	TraesCSU02G009200	60 kDa chaperonin	no
				12611838 - 12631805	TraesCSU02G009300	Wall-associated receptor kinase-like protein	yes
				12635251 - 12637118	TraesCSU02G009400	Receptor-like protein kinase	yes
