# Supplementary material for: Analysis of the chromosomal clustering of Fusarium-responsive wheat genes uncovers new players in the defence against head blight disease
Source: Sci Rep. 2021 Apr 2;11:7446. doi: 10.1038/s41598-021-86362-4 (PMC8018971; doi:10.1038/s41598-021-86362-4)
Supplement: Supplementary file 8 — Supplementary Table S2 [file 41598_2021_86362_MOESM8_ESM.xlsx]

## Sheet: Title page
SUPPLEMENTARY TABLE 2
Analysis of the chromosomal clustering of Fusarium-responsive wheat genes uncovers new players in the defence against head blight disease
Alexandre Perochon1,+, Harriet R. Benbow1,+, Katarzyna Ślęczka-Brady1, Keshav B. Malla1 and Fiona M. Doohan1,*
1UCD School of Biology and Environmental Science and Earth Institute, College of Science, University College Dublin, Belfield, Dublin 4, Ireland
*Corresponding author email: fiona.doohan@ucd.ie
+These authors contributed equally to this work

## Sheet: Table S2
Table S2. Details of Fusarium-responsive gene cluster homoeologous regions.
Cluster ID	Chromosome	Gene ID	Fusarium-responsive	Gene description	Cluster ID	Chromosome	Gene ID	Fusarium-responsive	Gene description	Cluster ID	Chromosome	Gene ID	Fusarium-responsive	Gene description	Cluster ID	Chromosome	Gene ID	Fusarium-responsive	Gene description
1	chr1A	TraesCS1A02G185900	yes	RNA binding protein, putative	Not FRGC	chr1B	TraesCS1B02G193700	yes	RNA binding protein, putative	4	chr1D	TraesCS1D02G189300	yes	Phospholipase D
		TraesCS1A02G186000	no	Transcription factor			TraesCS1B02G193800	no	Transcription factor			TraesCS1D02G189400	no	Subtilisin-like protease
		TraesCS1A02G186100	yes	Glutathione S-transferase			TraesCS1B02G193900	no	Aspartyl/glutamyl-tRNA(Asn/Gln) amidotransferase subunit B			TraesCS1D02G189500	no	Cytochrome P450 family protein, expressed
		TraesCS1A02G186200	no	Glutathione S-transferase			TraesCS1B02G194000	no	Glutathione S-transferase			TraesCS1D02G189600	yes	Glutathione s-transferase, putative
		TraesCS1A02G186300	yes	Glutathione S-transferase			TraesCS1B02G194100	yes	Glutathione S-transferase			TraesCS1D02G189700	yes	Glutathione S-transferase
		TraesCS1A02G186400	yes	Glutathione S-transferase			TraesCS1B02G194200	yes	Glutathione S-transferase			TraesCS1D02G189800	yes	Glutathione S-transferase
		TraesCS1A02G186500	yes	Glutathione S-transferase			TraesCS1B02G194300	yes	Glutathione S-transferase			TraesCS1D02G189900	no	Glutathione S-transferase
		TraesCS1A02G186600	yes	Glutathione S-transferase			TraesCS1B02G194400	no	Glutathione S-transferase			TraesCS1D02G190000	yes	Glutathione S-transferase
		TraesCS1A02G186700	yes	Glutathione S-transferase			TraesCS1B02G194500	no	Glutathione S-transferase			TraesCS1D02G190100	yes	Glutathione S-transferase
		TraesCS1A02G186800	yes	Glutathione S-transferase			TraesCS1B02G194600	yes	Glutathione S-transferase			TraesCS1D02G190200	yes	Glutathione S-transferase
		TraesCS1A02G186900	no	Glutathione S-transferase			TraesCS1B02G194700	yes	Glutathione S-transferase			TraesCS1D02G190300	yes	Glutathione S-transferase
		TraesCS1A02G187000	yes	Glutathione s-transferase, putative			TraesCS1B02G194800	no	Glutathione S-transferase			TraesCS1D02G190400	no	Syntaxin, putative
							TraesCS1B02G194900	yes	Glutathione s-transferase, putative			TraesCS1D02G190500	yes	Glutathione S-transferase
												TraesCS1D02G190600	no	Glutathione S-transferase
												TraesCS1D02G190700	no	Heavy metal transport/detoxification superfamily protein
												TraesCS1D02G190800	yes	Alpha/beta-hydrolase superfamily protein
2	chr1A	TraesCS1A02G270600	yes	Embryogenesis-associated protein EMB8	Not FRGC	chr1B	TraesCS1B02G280900	no	Embryogenesis-associated protein EMB8	Not FRGC	chr1D	TraesCS1D02G270800	no	Embryogenesis-associated protein EMB8
		TraesCS1A02G270700	yes	Subtilisin-like protease			TraesCS1B02G281000	no	Subtilisin-like protease			TraesCS1D02G270900	no	Subtilisin-like protease SBT3.3
		TraesCS1A02G270800	yes	Kinase family protein			TraesCS1B02G281100	no	Kinase family protein			TraesCS1D02G271000	yes	Kinase family protein
		TraesCS1A02G270900	yes	transmembrane protein, putative (DUF1218)			TraesCS1B02G281200	yes	transmembrane protein, putative (DUF1218)			TraesCS1D02G271100	yes	transmembrane protein, putative (DUF1218)
		TraesCS1A02G271000	yes	transmembrane protein, putative (DUF1218)			TraesCS1B02G281400	yes	transmembrane protein, putative (DUF1218)			TraesCS1D02G271200	yes	transmembrane protein, putative (DUF1218)
							TraesCS1B02G281500	no	Ethylene-responsive transcription factor RAP2-11			TraesCS1D02G271300	no	Translation initiation factor IF-2
							TraesCS1B02G281600	no	transmembrane protein, putative (DUF1218)			TraesCS1D02G271400	no	transmembrane protein, putative (DUF1218)
												TraesCS1D02G271500	yes	Receptor-like protein kinase
												TraesCS1D02G271600	no	transmembrane protein, putative (DUF1218)
												TraesCS1D02G271700	no	transmembrane protein, putative (DUF1218)
												TraesCS1D02G271900	no	zinc-ribbon domain protein
												TraesCS1D02G271800	yes	transmembrane protein, putative (DUF1218)
Not FRGC	chr1A	TraesCS1A02G422500	no	Glucan endo-1,3-beta-glucosidase 3	3	chr1B	TraesCS1B02G454000	yes	Receptor-like protein kinase, putative,expressed	6	chr1D	TraesCS1D02G430700	yes	Glucan endo-1,3-beta-glucosidase 3
		TraesCS1A02G422600	yes	Receptor-like protein kinase, putative,expressed			TraesCS1B02G454100	yes	Receptor-like protein kinase, putative,expressed			TraesCS1D02G430800	yes	Receptor-like protein kinase, putative,expressed
		TraesCS1A02G422700	yes	Receptor-like protein kinase, putative,expressed			TraesCS1B02G454200	yes	Glucan endo-1,3-beta-glucosidase 3			TraesCS1D02G430900	yes	Receptor-like protein kinase, putative,expressed
		TraesCS1A02G422800	yes	Receptor-like protein kinase, putative,expressed			TraesCS1B02G454400	yes	Receptor-like protein kinase, putative,expressed			TraesCS1D02G431000	yes	Receptor-like protein kinase, putative,expressed
		TraesCS1A02G422900	yes	Glucan endo-1,3-beta-glucosidase 3			TraesCS1B02G454500	yes	Glucan endo-1,3-beta-glucosidase 3			TraesCS1D02G431100	yes	Cysteine-rich receptor kinase
							TraesCS1B02G454600	yes	Receptor-like protein kinase, putative,expressed			TraesCS1D02G431200	yes	Glucan endo-1,3-beta-glucosidase 3
												TraesCS1D02G431300	no	Glucan endo-1,3-beta-glucosidase 3
												TraesCS1D02G431400	yes	Receptor-like protein kinase, putative,expressed
												TraesCS1D02G431500	yes	Receptor-like protein kinase, putative,expressed
Not FRGC	chr1A	TraesCS1A02G366900	no	MAPKKK	Not FRGC	chr1B	TraesCS1B02G384900	yes	MAPKKK	5	chr1D	TraesCS1D02G372400	yes	MAPKKK
		TraesCS1A02G367000	yes	MAPKKK			TraesCS1B02G385000	no	MAPKKK			TraesCS1D02G372500	yes	MAPKKK
		TraesCS1A02G367100	yes	MAPKKK			TraesCS1B02G385100	yes	MAPKKK			TraesCS1D02G372600	yes	MAPKKK
		TraesCS1A02G367200	yes	MAPKKK			TraesCS1B02G385200	yes	MAPKKK			TraesCS1D02G372700	yes	MAPKKK
							TraesCS1B02G385300	yes	MAPKKK			TraesCS1D02G372800	yes	MAPKKK
												TraesCS1D02G372900	yes	MAPKKK
Not FRGC	chr1A	TraesCS1A02G429800	yes	ATP-dependent zinc metalloprotease FtsH	Not FRGC	chr1B	TraesCS1B02G464800	no	ATP-dependent zinc metalloprotease FtsH	7	chr1D	TraesCS1D02G439100	yes	ATP-dependent zinc metalloprotease FtsH
		TraesCS1A02G429900	no	P-glycoprotein 11			TraesCS1B02G464900	yes	ATP-dependent zinc metalloprotease FtsH			TraesCS1D02G439200	yes	ATP-dependent zinc metalloprotease FtsH
		TraesCS1A02G430000	yes	ATP-dependent zinc metalloprotease FtsH			TraesCS1B02G465000	yes	ATP-dependent zinc metalloprotease FtsH			TraesCS1D02G439300	yes	ATP-dependent zinc metalloprotease FtsH
		TraesCS1A02G430100	yes	ATP-dependent zinc metalloprotease FtsH			TraesCS1B02G465100	yes	Lysine-specific demethylase			TraesCS1D02G439400	yes	ATP-dependent zinc metalloprotease FtsH
		TraesCS1A02G430300	no	Fructose-bisphosphate aldolase, cytoplasmic isozyme								TraesCS1D02G439500	yes	ATP-dependent zinc metalloprotease FtsH
		TraesCS1A02G430200	yes	ATP-dependent zinc metalloprotease FtsH
8	chr2A	TraesCS2A02G027300	yes	Cytochrome P450	13	chr2B	TraesCS2B02G445100	yes	Kaurene synthase	15	chr2D	TraesCS2D02G029300	yes	Cytochrome P450	44	chrUn	TraesCSU02G008700	yes	Kaurene synthase
		TraesCS2A02G027400	yes	Cytochrome P450			TraesCS2B02G445200	yes	Kaurene synthase			TraesCS2D02G029400	no	Kaurene synthase			TraesCSU02G008800	yes	Cytochrome P450
		TraesCS2A02G027500	yes	Cytochrome P450			TraesCS2B02G445300	yes	Cytochrome P450			TraesCS2D02G029500	yes	Cytochrome P450			TraesCSU02G008900	yes	Cytochrome P450
		TraesCS2A02G027600	yes	Kaurene synthase			TraesCS2B02G445400	yes	Cytochrome P450			TraesCS2D02G029600	yes	Copalyl diphosphate synthase			TraesCSU02G009000	yes	Glycosyltransferase
		TraesCS2A02G027700	yes	Cytochrome P450			TraesCS2B02G445500	yes	Ent-copalyl diphosphate synthase			TraesCS2D02G029700	yes	Cytochrome P450			TraesCSU02G009100	yes	Cytochrome P450
		TraesCS2A02G027800	yes	Copalyl diphosphate synthase			TraesCS2B02G445600	yes	Cytochrome P450			TraesCS2D02G029800	yes	Glycosyltransferase			TraesCSU02G009200	no	60 kDa chaperonin
		TraesCS2A02G027900	no	RING/FYVE/PHD zinc finger superfamily protein			TraesCS2B02G445700	yes	Ent-kaurene synthase			TraesCS2D02G029900	yes	Cytochrome P450			TraesCSU02G009300	yes	Wall-associated receptor kinase-like protein
		TraesCS2A02G028000	yes	Glycosyltransferase			TraesCS2B02G445800	no	Kaurene synthase			TraesCS2D02G030000	yes	Cytochrome P450			TraesCSU02G009400	yes	Receptor-like protein kinase
							TraesCS2B02G445900	no	Kaurene synthase			TraesCS2D02G030100	yes	Kaurene synthase
							TraesCS2B02G446000	no	RNA binding protein
							TraesCS2B02G446100	yes	Vacuolar sorting receptor family protein
9	chr2A	TraesCS2A02G066400	yes	Alcohol dehydrogenase, putative	Not FRGC	chr2B	TraesCS2B02G078600	no	Alcohol dehydrogenase, putative	Not FRGC	chr2D	TraesCS2D02G064900	no	Alcohol dehydrogenase, putative
		TraesCS2A02G066500	no	Alcohol dehydrogenase, putative			TraesCS2B02G078700	yes	Alcohol dehydrogenase, putative			TraesCS2D02G065000	no	Expansin
		TraesCS2A02G066600	no	Expansin			TraesCS2B02G078800	no	Expansin			TraesCS2D02G065100	yes	Ribulose bisphosphate carboxylase small chain
		TraesCS2A02G066700	yes	Ribulose bisphosphate carboxylase small chain			TraesCS2B02G078900	yes	Ribulose bisphosphate carboxylase small chain			TraesCS2D02G065200	no	Ribulose bisphosphate carboxylase small chain
		TraesCS2A02G066800	yes	Ribulose bisphosphate carboxylase small chain			TraesCS2B02G079100	yes	Ribulose bisphosphate carboxylase small chain			TraesCS2D02G065300	no	Ribulose bisphosphate carboxylase small chain
		TraesCS2A02G066900	yes	Ribulose bisphosphate carboxylase small chain			TraesCS2B02G079200	yes	Ribulose bisphosphate carboxylase small chain			TraesCS2D02G065400	yes	Ribulose bisphosphate carboxylase small chain
		TraesCS2A02G067000	no	Ribulose bisphosphate carboxylase small chain			TraesCS2B02G079300	no	Ribulose bisphosphate carboxylase small chain			TraesCS2D02G065500	no	Ribulose bisphosphate carboxylase small chain
		TraesCS2A02G067100	yes	Ribulose bisphosphate carboxylase small chain			TraesCS2B02G079400	no	Ribulose bisphosphate carboxylase small chain			TraesCS2D02G065600	yes	Ribulose bisphosphate carboxylase small chain
		TraesCS2A02G067200	yes	Ribulose bisphosphate carboxylase small chain			TraesCS2B02G079500	yes	Ribulose bisphosphate carboxylase small chain
		TraesCS2A02G067300	yes	Ribulose bisphosphate carboxylase small chain
10	chr2A	TraesCS2A02G380800	yes	Phenylalanine ammonia-lyase	Not FRGC	chr2B	TraesCS2B02G398000	yes	Phenylalanine ammonia-lyase	Not FRGC	chr2D	TraesCS2D02G377200	yes	Phenylalanine ammonia-lyase
		TraesCS2A02G380900	yes	Phenylalanine ammonia-lyase			TraesCS2B02G398100	no	Phenylalanine ammonia-lyase			TraesCS2D02G377400	yes	Phenylalanine ammonia-lyase
		TraesCS2A02G381000	yes	Phenylalanine ammonia-lyase			TraesCS2B02G398200	yes	Phenylalanine ammonia-lyase			TraesCS2D02G377500	yes	Phenylalanine ammonia-lyase
		TraesCS2A02G381100	yes	Phenylalanine ammonia-lyase			TraesCS2B02G398300	yes	Phenylalanine ammonia-lyase			TraesCS2D02G377600	no	Phenylalanine ammonia-lyase
		TraesCS2A02G381200	yes	Glucuronoxylan 4-O-methyltransferase			TraesCS2B02G398400	yes	Phenylalanine ammonia-lyase			TraesCS2D02G377700	no	Glucuronoxylan 4-O-methyltransferase
							TraesCS2B02G398500	no	Glucuronoxylan 4-O-methyltransferase
Not FRGC	chr2A	TraesCS2A02G022500	no	Cytochrome P450 family protein, expressed	11	chr2B	TraesCS2B02G032500	yes	Cytochrome P450 family protein, expressed	Not FRGC	chr2D	TraesCS2D02G023300	no	Cytochrome P450
		TraesCS2A02G022600	no	Terpene synthase			TraesCS2B02G032600	yes	Cytochrome P450			TraesCS2D02G023400	yes	Cytochrome P450
		TraesCS2A02G022700	no	ATP-dependent Clp protease adapter protein clpS			TraesCS2B02G032700	no	Cytochrome P450			TraesCS2D02G023500	no	CDT1-like protein a, chloroplastic
		TraesCS2A02G022800	no	Cytochrome P450			TraesCS2B02G032800	no	Cytochrome P450			TraesCS2D02G023600	no	Myrcene synthase, chloroplastic
		TraesCS2A02G022900	no	Cytochrome P450			TraesCS2B02G032900	yes	Cytochrome P450			TraesCS2D02G023700	no	Cytochrome P450 family protein, expressed
		TraesCS2A02G023000	no	Cytochrome P450			TraesCS2B02G033000	yes	Cytochrome P450			TraesCS2D02G023800	no	Terpene synthase
		TraesCS2A02G023100	no	Cytochrome P450			TraesCS2B02G033100	yes	Cytochrome P450			TraesCS2D02G023900	no	ATP-dependent Clp protease adapter protein clpS
		TraesCS2A02G023200	yes	Receptor-like kinase			TraesCS2B02G033200	yes	Cytochrome P450 family protein			TraesCS2D02G024000	no	5'-3' exonuclease family protein
							TraesCS2B02G033300	yes	Receptor-like kinase			TraesCS2D02G024100	no	Cytochrome P450
												TraesCS2D02G024200	no	Cytochrome P450
												TraesCS2D02G024300	yes	Kinase, putative
Not FRGC	chr2A	TraesCS2A02G215800	yes	Receptor-like protein kinase, putative,expressed	12	chr2B	TraesCS2B02G241200	yes	Glucan endo-1,3-beta-glucosidase 3	Not FRGC	chr2D	TraesCS2D02G221400	yes	Receptor-like protein kinase, putative,expressed
		TraesCS2A02G215900	yes	Receptor-like protein kinase, putative,expressed			TraesCS2B02G241300	no	Glucan endo-1,3-beta-glucosidase 3			TraesCS2D02G221500	yes	Receptor-like protein kinase, putative,expressed
		TraesCS2A02G216000	no	MBOAT (Membrane bound O-acyl transferase) family protein			TraesCS2B02G241400	yes	Receptor-like protein kinase			TraesCS2D02G221600	no	MBOAT (Membrane bound O-acyl transferase) family protein
		TraesCS2A02G216100	no	Mitochondrial import inner membrane translocase subunit Tim21			TraesCS2B02G241500	yes	Receptor-like protein kinase, putative,expressed			TraesCS2D02G221700	no	Mitochondrial import inner membrane translocase subunit Tim21
		TraesCS2A02G216200	no	Glucan endo-1,3-beta-glucosidase 3			TraesCS2B02G241600	no	Receptor-like protein kinase, putative,expressed			TraesCS2D02G221800	no	Glucan endo-1,3-beta-glucosidase 3
		TraesCS2A02G216300	yes	Receptor-like protein kinase, putative,expressed			TraesCS2B02G241700	yes	Receptor-like protein kinase, putative,expressed			TraesCS2D02G221900	no	Receptor-like protein kinase
		TraesCS2A02G216400	yes	Receptor-like protein kinase, putative,expressed			TraesCS2B02G241800	yes	receptor kinase 1			TraesCS2D02G222000	no	Receptor-like protein kinase, putative,expressed
		TraesCS2A02G216500	yes	Receptor-like protein kinase, putative,expressed			TraesCS2B02G241900	yes	Receptor-like protein kinase, putative,expressed			TraesCS2D02G222100	yes	Receptor-like protein kinase, putative,expressed
		TraesCS2A02G216600	no	receptor kinase 1			TraesCS2B02G242000	no	Early nodulin 75 protein			TraesCS2D02G222200	no	Cysteine-rich receptor kinase
		TraesCS2A02G216800	yes	Cysteine-rich receptor kinase			TraesCS2B02G242100	yes	receptor kinase 1			TraesCS2D02G222300	no	Receptor-like protein kinase, putative,expressed
		TraesCS2A02G216700	yes	Cysteine-rich receptor kinase			TraesCS2B02G242200	yes	Cysteine-rich receptor kinase			TraesCS2D02G222400	no	Receptor-like kinase
												TraesCS2D02G222500	no	Receptor-like protein kinase-related family protein
												TraesCS2D02G222600	no	Myosin light chain kinase, smooth muscle
												TraesCS2D02G222700	yes	Receptor-like protein kinase, putative,expressed
Not FRGC	chr2A	TraesCS2A02G538500	yes	basic helix-loop-helix (bHLH) DNA-binding superfamily protein	14	chr2B	TraesCS2B02G568700	yes	basic helix-loop-helix (bHLH) DNA-binding superfamily protein	18	chr2D	TraesCS2D02G539800	yes	Heavy metal transport/detoxification superfamily protein
		TraesCS2A02G538600	no	2-oxoglutarate (2OG) and Fe(II)-dependent oxygenase superfamily protein			TraesCS2B02G568800	no	2-oxoglutarate (2OG) and Fe(II)-dependent oxygenase superfamily protein			TraesCS2D02G539900	no	Heavy metal transport/detoxification superfamily protein
		TraesCS2A02G538700	no	2-oxoglutarate (2OG) and Fe(II)-dependent oxygenase superfamily protein			TraesCS2B02G568900	no	2-oxoglutarate (2OG) and Fe(II)-dependent oxygenase superfamily protein			TraesCS2D02G540000	yes	Heavy metal transport/detoxification superfamily protein
		TraesCS2A02G538800	no	Ubiquitin carboxyl-terminal hydrolase			TraesCS2B02G569000	no	Heavy metal transport/detoxification superfamily protein			TraesCS2D02G540100	yes	Heavy metal transport/detoxification superfamily protein
		TraesCS2A02G538900	no	Heavy metal transport/detoxification superfamily protein			TraesCS2B02G569100	yes	Heavy metal transport/detoxification superfamily protein			TraesCS2D02G540200	no	Photosystem II reaction center protein L
		TraesCS2A02G539000	no	Heavy metal transport/detoxification superfamily protein			TraesCS2B02G569200	yes	Heavy metal transport/detoxification superfamily protein			TraesCS2D02G540300	yes	Heavy metal transport/detoxification superfamily protein
		TraesCS2A02G539100	yes	Heavy metal transport/detoxification superfamily protein			TraesCS2B02G569300	yes	Heavy metal transport/detoxification superfamily protein			TraesCS2D02G540400	yes	Heavy metal transport/detoxification superfamily protein
		TraesCS2A02G539200	no	Phosphoglycerate kinase			TraesCS2B02G569400	yes	Heavy metal transport/detoxification superfamily protein			TraesCS2D02G540500	yes	Heavy metal transport/detoxification superfamily protein
		TraesCS2A02G539300	yes	Heavy metal transport/detoxification superfamily protein			TraesCS2B02G569500	yes	Heavy metal transport/detoxification superfamily protein			TraesCS2D02G540600	yes	Heavy metal transport/detoxification superfamily protein
		TraesCS2A02G539400	yes	Heavy metal transport/detoxification superfamily protein			TraesCS2B02G569600	yes	Heavy metal transport/detoxification superfamily protein			TraesCS2D02G540700	yes	Heavy metal transport/detoxification superfamily protein
		TraesCS2A02G539500	yes	Heavy metal transport/detoxification superfamily protein								TraesCS2D02G540800	no	Isoflavone reductase-like protein
		TraesCS2A02G539600	yes	Heavy metal transport/detoxification superfamily protein								TraesCS2D02G540900	no	ELMO domain containing protein
												TraesCS2D02G541000	yes	NLR-131
Not FRGC	chr2A	TraesCS2A02G384000	no	Disease resistance protein (NBS-LRR class) family	Not FRGC	chr2B	TraesCS2B02G401300	yes	CC-NBS-LRR family disease resistance protein	16	chr2D	TraesCS2D02G380500	yes	NLR-32
		TraesCS2A02G384100	yes	Disease resistance protein (NBS-LRR class) family			TraesCS2B02G401400	no	plastid transcriptionally active 5			TraesCS2D02G380600	yes	NLR-33
		TraesCS2A02G384200	no	plastid transcriptionally active 5								TraesCS2D02G380700	yes	receptor kinase 1
												TraesCS2D02G380800	yes	NLR-34
												TraesCS2D02G380900	yes	plastid transcriptionally active 5
Not FRGC	chr2A	TraesCS2A02G394700	no	B3 domain-containing protein	Not FRGC	chr2B	TraesCS2B02G412700	no	B3 domain-containing protein	17	chr2D	TraesCS2D02G392400	yes	B3 domain-containing protein
		TraesCS2A02G394800	no	cytochrome P450, family 71, subfamily A, polypeptide 25			TraesCS2B02G412800	no	Isopentenyl-diphosphate Delta-isomerase			TraesCS2D02G392500	yes	RING/U-box superfamily protein
		TraesCS2A02G394900	yes	2-oxoglutarate and Fe(II)-dependent oxygenase superfamily protein			TraesCS2B02G412900	yes	2-oxoglutarate and Fe(II)-dependent oxygenase superfamily protein			TraesCS2D02G392600	yes	RING/U-box superfamily protein, putative
		TraesCS2A02G395000	yes	2-oxoglutarate (2OG) and Fe(II)-dependent oxygenase superfamily protein			TraesCS2B02G413000	yes	2-oxoglutarate (2OG) and Fe(II)-dependent oxygenase superfamily protein			TraesCS2D02G392800	yes	2-oxoglutarate (2OG) and Fe(II)-dependent oxygenase superfamily protein
		TraesCS2A02G395100	no	RING/U-box superfamily protein			TraesCS2B02G413100	yes	RING/U-box superfamily protein, putative			TraesCS2D02G392900	yes	2-oxoglutarate (2OG) and Fe(II)-dependent oxygenase superfamily protein
							TraesCS2B02G413200	yes	RING/U-box superfamily protein
Not FRGC	chr2A	TraesCS2A02G541800	yes	Blue copper protein	Not FRGC	chr2B	TraesCS2B02G572000	no	Blue copper protein	19	chr2D	TraesCS2D02G543000	yes	Blue copper protein
		TraesCS2A02G542000	no	Blue copper protein			TraesCS2B02G572100	yes	Blue copper protein			TraesCS2D02G543100	no	Blue copper protein
		TraesCS2A02G541900	yes	Blue copper protein			TraesCS2B02G572200	no	Blue copper protein			TraesCS2D02G543200	no	BTB/POZ domain containing protein, expressed
		TraesCS2A02G542100	yes	Blue copper protein			TraesCS2B02G572300	no	Blue copper protein			TraesCS2D02G543300	yes	Blue copper protein
		TraesCS2A02G542200	no	Blue copper protein			TraesCS2B02G572400	no	FAD-binding Berberine family protein, putative			TraesCS2D02G543400	yes	Blue copper protein
		TraesCS2A02G542300	yes	Blue copper protein			TraesCS2B02G572500	yes	Ethylene-responsive transcription factor, putative			TraesCS2D02G543500	yes	Blue copper protein
		TraesCS2A02G542400	yes	Blue copper protein								TraesCS2D02G543600	yes	Blue copper protein
		TraesCS2A02G542500	no	BTB/POZ and MATH domain-containing protein 4								TraesCS2D02G543700	yes	FAD-binding Berberine family protein, putative
		TraesCS2A02G542600	no	FAD-binding Berberine family protein								TraesCS2D02G543800	no	Myb/SANT-like DNA-binding domain protein
		TraesCS2A02G542700	yes	Ethylene-responsive transcription factor, putative								TraesCS2D02G543900	yes	Ethylene-responsive transcription factor, putative
Not FRGC	chr3A	TraesCS3A02G101700	yes	Lectin receptor kinase	Not FRGC	chr3B	TraesCS3B02G119100	no	Lectin protein kinase, putative, expressed	20	chr3D	TraesCS3D02G104000	yes	receptor lectin kinase
		TraesCS3A02G101800	yes	Lectin receptor kinase			TraesCS3B02G119200	no	Lectin receptor kinase			TraesCS3D02G104100	yes	Lectin receptor kinase
		TraesCS3A02G101900	no	Chlorophyllase family protein, expressed			TraesCS3B02G119300	no	receptor lectin kinase			TraesCS3D02G104200	yes	FMN-dependent NADPH-azoreductase
		TraesCS3A02G102000	yes	FMN-dependent NADPH-azoreductase			TraesCS3B02G119400	no	Chlorophyllase family protein, expressed			TraesCS3D02G104300	no	Pyruvate decarboxylase
		TraesCS3A02G102100	no	Pyruvate decarboxylase			TraesCS3B02G119500	no	Lectin receptor kinase			TraesCS3D02G104400	yes	FMN-dependent NADPH-azoreductase
		TraesCS3A02G102200	yes	Pyruvate decarboxylase			TraesCS3B02G119600	no	Lectin receptor kinase			TraesCS3D02G104500	yes	Pyruvate decarboxylase
		TraesCS3A02G102300	no	Amino acid transporter, putative			TraesCS3B02G119700	no	FMN-dependent NADPH-azoreductase			TraesCS3D02G104600	no	Amino acid transporter, putative
		TraesCS3A02G102400	no	Histone H2A			TraesCS3B02G119800	no	Pyruvate decarboxylase			TraesCS3D02G104700	no	F-box domain containing protein-like
		TraesCS3A02G102500	no	Histone H2B			TraesCS3B02G119900	no	DNA-binding storekeeper protein-related transcriptional regulator			TraesCS3D02G104800	yes	Transcription factor
		TraesCS3A02G102600	no	Basic helix-loop-helix transcription factor			TraesCS3B02G120000	no	Pyruvate decarboxylase			TraesCS3D02G105000	yes	Sugar transporter, putative
		TraesCS3A02G102700	no	RNA-binding protein Nova			TraesCS3B02G120100	no	Amino acid transporter, putative
		TraesCS3A02G102800	yes	Sugar transporter, putative			TraesCS3B02G120200	no	Basic helix-loop-helix transcription factor
							TraesCS3B02G120300	yes	Sugar transporter, putative
Not FRGC	chr3A	TraesCS3A02G436600	no	Glutathione-regulated potassium-efflux system protein KefB	Not FRGC	chr3B	TraesCS3B02G470900	no	DNAse I-like superfamily protein	21	chr3D	TraesCS3D02G429100	yes	DNAse I-like superfamily protein
		TraesCS3A02G436700	no	Protein Ycf2			TraesCS3B02G471000	no	Pollen Ole e 1 allergen/extensin			TraesCS3D02G429200	no	Dek protein
		TraesCS3A02G436800	no	Neuroguidin			TraesCS3B02G471100	no	Dek protein			TraesCS3D02G429300	yes	SAUR-like auxin-responsive family protein
		TraesCS3A02G436900	no	Dek protein			TraesCS3B02G471200	no	zinc knuckle (CCHC-type) family protein			TraesCS3D02G429400	yes	SAUR-like auxin-responsive family protein
		TraesCS3A02G437000	yes	SAUR-like auxin-responsive family protein			TraesCS3B02G471300	yes	SAUR-like auxin-responsive family protein			TraesCS3D02G429500	no	Regulation of nuclear pre-mRNA domain-containing protein 1B
		TraesCS3A02G437100	yes	SAUR-like auxin-responsive family protein			TraesCS3B02G471400	no	Regulation of nuclear pre-mRNA domain-containing protein 1B			TraesCS3D02G429600	yes	Glutathione S-transferase
		TraesCS3A02G437200	no	actin depolymerizing factor 5			TraesCS3B02G471500	yes	Glutathione S-transferase			TraesCS3D02G429700	yes	Glutathione S-transferase
		TraesCS3A02G437300	no	Regulation of nuclear pre-mRNA domain-containing protein 1B			TraesCS3B02G471600	yes	Glutathione S-transferase			TraesCS3D02G429800	yes	Glutathione S-transferase
		TraesCS3A02G437400	yes	Glutathione S-transferase			TraesCS3B02G471700	no	Metacaspase-1			TraesCS3D02G429900	yes	Glutathione S-transferase
		TraesCS3A02G437500	no	Glutathione S-transferase			TraesCS3B02G471800	no	Disease resistance family protein			TraesCS3D02G430000	no	Metacaspase-1
		TraesCS3A02G437600	yes	Glutathione S-transferase			TraesCS3B02G471900	no	Glutathione S-transferase			TraesCS3D02G430100	yes	NLR-22
		TraesCS3A02G437700	no	Metacaspase-1								TraesCS3D02G430200	yes	Glutathione S-transferase
		TraesCS3A02G437800	yes	disease resistance family protein / LRR family protein
		TraesCS3A02G437900	yes	Glutathione S-transferase
Not FRGC	chr3A	TraesCS3A02G501200	yes	Expressed protein-RZ53	Not FRGC	chr3B	TraesCS3B02G565400	no	F-box domain containing protein	22	chr3D	TraesCS3D02G508500	yes	RZ53
		TraesCS3A02G501400	no	PHD finger family protein			TraesCS3B02G565500	yes	CW7			TraesCS3D02G508600	yes	4-hydroxy-3-methylbut-2-enyl diphosphate reductase
		TraesCS3A02G501500	no	UPF0482 protein YnfB			TraesCS3B02G565600	yes	Expressed protein-RZ53			TraesCS3D02G508700	yes	Seven transmembrane MLO family protein
		TraesCS3A02G501600	yes	CW7			TraesCS3B02G565700	no	Expressed protein-RZ53			TraesCS3D02G508800	yes	Protein transport protein sec72
		TraesCS3A02G501700	yes	Expressed protein-RZ53			TraesCS3B02G565800	no	Phosphatidylserine decarboxylase proenzyme 2			TraesCS3D02G508900	yes	RZ53
		TraesCS3A02G501800	no	Expressed protein-RZ53
		TraesCS3A02G501900	yes	CW7
		TraesCS3A02G502000	no	Expressed protein-RZ53
		TraesCS3A02G502100	no	Expressed protein-RZ53
23	chr4A	TraesCS4A02G384500	yes	Lectin receptor kinase	40	chr7D	TraesCS7D02G080200	yes	Sugar transporter, putative
		TraesCS4A02G384600	yes	Lectin receptor kinase			TraesCS7D02G080300	yes	Pleiotropic drug resistance ABC transporter (LR34)
		TraesCS4A02G384700	yes	Cytochrome P450			TraesCS7D02G080400	yes	Cytochrome P450
		TraesCS4A02G384800	yes	ABC transporter			TraesCS7D02G080500	yes	Lectin receptor kinase
		TraesCS4A02G384900	yes	Sugar transporter, putative			TraesCS7D02G080600	yes	Lectin receptor kinase
							TraesCS7D02G080700	yes	Cytochrome P450
24	chr4A	TraesCS4A02G388200	yes	Coatomer beta subunit, putative	Not FRGC	chr7D	TraesCS7D02G083900	yes	Coatomer beta subunit, putative
		TraesCS4A02G388300	no	DNA repair protein XRCC1			TraesCS7D02G084000	no	S-locus lectin protein kinase family protein
		TraesCS4A02G388400	no	Fertilization independent endosperm 1 protein			TraesCS7D02G084100	no	Sulfate transporter
		TraesCS4A02G388500	no	Receptor protein kinase, putative			TraesCS7D02G084200	no	Pre-mRNA-splicing factor
		TraesCS4A02G388600	yes	Fatty acyl-CoA reductase			TraesCS7D02G084300	no	Pentatricopeptide repeat-containing protein
		TraesCS4A02G388700	yes	Carbonic anhydrase			TraesCS7D02G084400	no	Acyl-[acyl-carrier-protein] hydrolase
		TraesCS4A02G388900	yes	Carbonic anhydrase			TraesCS7D02G084500	no	Fertilization independent endosperm 1 protein
		TraesCS4A02G389000	yes	Peroxidase			TraesCS7D02G084600	no	Receptor protein kinase, putative
		TraesCS4A02G389100	yes	Carbonic anhydrase			TraesCS7D02G084700	no	Fatty acyl-CoA reductase
		TraesCS4A02G389200	yes	Carbonic anhydrase			TraesCS7D02G084800	yes	Carbonic anhydrase
							TraesCS7D02G084900	no	Peroxidase
							TraesCS7D02G085000	yes	Carbonic anhydrase
							TraesCS7D02G085100	yes	Carbonic anhydrase
							TraesCS7D02G085200	yes	Carbonic anhydrase
Not FRGC	chr4A	TraesCS4A02G278900	yes	Germin-like protein 1-1	Not FRGC	chr4B	TraesCS4B02G033100	yes	Germin-like protein	25	chr4D	TraesCS4D02G031600	yes	Germin-like protein 1
		TraesCS4A02G279000	no	Ankyrin-repeat containing protein, putative			TraesCS4B02G033200	no	Germin-like protein 1			TraesCS4D02G031700	yes	Germin-like protein 1
		TraesCS4A02G279100	yes	Germin-like protein 1-1			TraesCS4B02G033300	yes	Germin-like protein 1			TraesCS4D02G031800	yes	Germin-like protein 1
		TraesCS4A02G279200	yes	Germin-like protein 1			TraesCS4B02G033400	no	Germin-like protein 1			TraesCS4D02G031900	yes	Germin-like protein 1
		TraesCS4A02G279300	no	Germin-like protein			TraesCS4B02G033500	no	Germin-like protein			TraesCS4D02G032000	yes	Germin-like protein 1
							TraesCS4B02G033600	no	Germin-like protein 1
Not FRGC	chr4A	TraesCS4A02G201800	yes	Receptor lectin kinase	Not FRGC	chr4B	TraesCS4B02G106000	yes	Protein kinase	26	chr4D	TraesCS4D02G102700	yes	Kinase, putative
		TraesCS4A02G201900	yes	Fusarium resistance orphan protein			TraesCS4B02G106100	yes	Fusarium resistance orphan protein			TraesCS4D02G102800	yes	Fusarium resistance orphan protein
		TraesCS4A02G202000	yes	Expressed protein-RZ53			TraesCS4B02G106200	yes	Expressed protein-RZ53			TraesCS4D02G102900	yes	Expressed protein-RZ53
		TraesCS4A02G202100	no	Alcohol dehydrogenase			TraesCS4B02G106300	yes	Alcohol dehydrogenase			TraesCS4D02G103000	yes	Alcohol dehydrogenase
		TraesCS4A02G202200	yes	Alcohol dehydrogenase			TraesCS4B02G106400	no	Alcohol dehydrogenase			TraesCS4D02G103100	yes	Alcohol dehydrogenase
		TraesCS4A02G202300	no	Alcohol dehydrogenase			TraesCS4B02G106500	no	Alcohol dehydrogenase			TraesCS4D02G103200	yes	SWAP (Suppressor-of-White-APricot)/surp domain-containing protein
		TraesCS4A02G202400	no	HXXXD-type acyl-transferase family protein			TraesCS4B02G106600	no	Pentatricopeptide repeat-containing protein			TraesCS4D02G103300	no	Alcohol dehydrogenase
		TraesCS4A02G202500	no	Pentatricopeptide repeat-containing protein			TraesCS4B02G106700	no	Carboxypeptidase			TraesCS4D02G103400	no	NLR-22
		TraesCS4A02G202600	no	Carboxypeptidase								TraesCS4D02G103500	no	Pentatricopeptide repeat-containing protein
												TraesCS4D02G103600	yes	Carboxypeptidase
27	chr5A	TraesCS5A02G004500	yes	Cytochrome P450-like protein	Not FRGC	chr5B	TraesCS5B02G004300	no	Receptor-like protein kinase	34	chr5D	TraesCS5D02G011800	yes	Terpene cyclase/mutase family member
		TraesCS5A02G004600	yes	Cytochrome P450-like protein			TraesCS5B02G004400	no	Always EARLY-like protein			TraesCS5D02G011900	yes	Hydroxysteroid dehydrogenase, putative
		TraesCS5A02G004700	yes	Cytochrome P450-like protein			TraesCS5B02G004500	no	Cytochrome P450-like protein			TraesCS5D02G012000	yes	Cytochrome P450-like protein
		TraesCS5A02G004800	yes	Hydroxysteroid dehydrogenase, putative			TraesCS5B02G004600	no	Cytochrome P450-like protein			TraesCS5D02G012100	yes	Cytochrome P450-like protein
		TraesCS5A02G004900	yes	Terpene cyclase/mutase family member			TraesCS5B02G004700	no	CHCH domain containing protein, expressed			TraesCS5D02G012200	yes	Obtusifoliol 14-alpha demethylase
		TraesCS5A02G005000	no	F-box family protein			TraesCS5B02G004800	no	Terpene cyclase/mutase family member			TraesCS5D02G012300	yes	Cytochrome P450-like protein
		TraesCS5A02G005100	no	CHCH domain containing protein, expressed			TraesCS5B02G004900	no	Cytochrome P450-like protein
		TraesCS5A02G005300	yes	Receptor-like protein kinase
		TraesCS5A02G005400	no	receptor kinase 1
		TraesCS5A02G005500	yes	Always EARLY-like protein
28	chr5A	TraesCS5A02G205200	yes	Myb factor	31	chr5B	TraesCS5B02G202700	yes	Alcohol dehydrogenase, putative	Not FRGC	chr5D	TraesCS5D02G210600	yes	Alcohol dehydrogenase, putative
		TraesCS5A02G205300	yes	histone mono-ubiquitination 2			TraesCS5B02G202800	yes	Alcohol dehydrogenase, putative			TraesCS5D02G210700	no	Alcohol dehydrogenase, putative
		TraesCS5A02G205500	yes	Receptor kinase			TraesCS5B02G202900	yes	Receptor kinase			TraesCS5D02G210800	yes	Receptor kinase
		TraesCS5A02G205600	yes	Alcohol dehydrogenase, putative			TraesCS5B02G203000	yes	TSL-kinase interacting protein 1			TraesCS5D02G210900	yes	Myb factor
		TraesCS5A02G205700	yes	Alcohol dehydrogenase, putative			TraesCS5B02G203100	yes	Myb factor
29	chr5A	TraesCS5A02G267600	yes	1-pyrroline-5-carboxylate dehydrogenase	Not FRGC	chr5B	TraesCS5B02G266900	no	DUF538 family protein (Protein of unknown function, DUF538)	Not FRGC	chr5D	TraesCS5D02G275500	yes	plant/protein (Protein of unknown function, DUF538)
		TraesCS5A02G267700	yes	plant/protein (Protein of unknown function, DUF538)			TraesCS5B02G267100	no	Formate-dependent phosphoribosylglycinamide formyltransferase			TraesCS5D02G275400	yes	plant/protein (Protein of unknown function, DUF538)
		TraesCS5A02G267800	yes	plant/protein (Protein of unknown function, DUF538)			TraesCS5B02G267200	no	calmodulin-like 38			TraesCS5D02G275600	yes	plant/protein (Protein of unknown function, DUF538)
		TraesCS5A02G267900	yes	DUF538 family protein (Protein of unknown function, DUF538)			TraesCS5B02G267300	no	calmodulin-like 38			TraesCS5D02G275700	no	DUF538 family protein (Protein of unknown function, DUF538)
		TraesCS5A02G268000	yes	DUF538 family protein (Protein of unknown function, DUF538)			TraesCS5B02G267400	yes	plant/protein (Protein of unknown function, DUF538)			TraesCS5D02G275800	no	DNA polymerase delta subunit 4
							TraesCS5B02G267500	yes	plant/protein (Protein of unknown function, DUF538)
							TraesCS5B02G267600	no	plant/protein (Protein of unknown function, DUF538)
							TraesCS5B02G267700	no	plant/protein (Protein of unknown function, DUF538)
30	chr5A	TraesCS5A02G476900	yes	Zinc finger protein	33	chr5B	TraesCS5B02G490000	yes	Zinc finger protein	Not FRGC	chr5D	TraesCS5D02G490200	yes	Zinc finger protein
		TraesCS5A02G477000	yes	Zinc finger protein			TraesCS5B02G490100	no	Zinc finger protein			TraesCS5D02G490300	yes	Zinc finger protein
		TraesCS5A02G477100	yes	Zinc finger protein			TraesCS5B02G490200	no	Translation initiation factor IF-2			TraesCS5D02G490400	no	Zinc finger protein
		TraesCS5A02G477200	no	Zinc finger protein			TraesCS5B02G490300	yes	Zinc finger protein			TraesCS5D02G490500	no	Zinc finger protein
		TraesCS5A02G477300	no	Zinc finger protein			TraesCS5B02G490400	yes	Zinc finger protein			TraesCS5D02G490600	yes	Zinc finger protein
		TraesCS5A02G477400	yes	Zinc finger protein			TraesCS5B02G490500	no	Zinc finger protein			TraesCS5D02G490700	yes	Zinc finger protein
		TraesCS5A02G477500	yes	Zinc finger protein			TraesCS5B02G490600	yes	Zinc finger protein			TraesCS5D02G490800	no	Zinc finger protein
		TraesCS5A02G477600	yes	Zinc finger protein			TraesCS5B02G490700	yes	Zinc finger protein			TraesCS5D02G490900	no	Zinc finger protein
		TraesCS5A02G477700	no	B3 domain-containing protein family			TraesCS5B02G490800	yes	Zinc finger protein			TraesCS5D02G491000	yes	Zinc finger protein
		TraesCS5A02G477800	yes	Zinc finger protein			TraesCS5B02G490900	yes	Zinc finger protein			TraesCS5D02G491100	yes	Zinc finger protein
		TraesCS5A02G477900	yes	Zinc finger protein			TraesCS5B02G491000	yes	Zinc finger protein			TraesCS5D02G491200	no	Zinc finger protein
		TraesCS5A02G478000	no	Zinc finger protein			TraesCS5B02G491100	yes	Zinc finger protein			TraesCS5D02G491300	no	Zinc finger protein
		TraesCS5A02G478100	yes	Zinc finger protein			TraesCS5B02G491200	yes	Zinc finger protein			TraesCS5D02G491400	yes	Zinc finger protein
		TraesCS5A02G478200	yes	Zinc finger protein			TraesCS5B02G491300	yes	Zinc finger protein			TraesCS5D02G491500	yes	Zinc finger protein
												TraesCS5D02G491600	yes	Zinc finger protein
												TraesCS5D02G491700	yes	Zinc finger protein
Not FRGC	chr5D	TraesCS5D02G342000	yes	Ornithine decarboxylase	Not FRGC	chr5A	TraesCS5A02G337400	yes	Ornithine decarboxylase	32	chr5B	TraesCS5B02G336200	yes	Ornithine decarboxylase
		TraesCS5D02G342100	yes	Agmatine coumaroyltransferase-2			TraesCS5A02G337500	yes	Agmatine coumaroyltransferase-2			TraesCS5B02G336300	yes	Agmatine coumaroyltransferase-2
		TraesCS5D02G342200	no	Nucleolar GTP-binding protein 1			TraesCS5A02G337600	no	Nucleolar GTP-binding protein 1			TraesCS5B02G336400	no	Nucleolar GTP-binding protein 1
		TraesCS5D02G342300	yes	Agmatine coumaroyltransferase-2			TraesCS5A02G337700	yes	Agmatine coumaroyltransferase-2			TraesCS5B02G336500	yes	Agmatine coumaroyltransferase-2
		TraesCS5D02G342400	yes	Agmatine coumaroyltransferase-2			TraesCS5A02G337800	yes	Agmatine coumaroyltransferase-2			TraesCS5B02G336600	yes	Agmatine coumaroyltransferase-2
		TraesCS5D02G342500	no	ALWAYS EARLY 2			TraesCS5A02G337900	yes	Agmatine coumaroyltransferase-2			TraesCS5B02G336700	yes	Agmatine coumaroyltransferase-2
		TraesCS5D02G342600	no	Ankyrin repeat family protein, putative, expressed								TraesCS5B02G336800	no	ALWAYS EARLY 2
		TraesCS5D02G342700	yes	Hydroxycinnamoyl-CoA:shikimate hydroxycinnamoyltransferase 2								TraesCS5B02G336900	no	Ankyrin repeat family protein, putative, expressed
		TraesCS5D02G342800	yes	Agmatine coumaroyltransferase-2								TraesCS5B02G337000	yes	Agmatine coumaroyltransferase-2
												TraesCS5B02G337100	yes	Agmatine coumaroyltransferase-2
Not FRGC	chr5A	TraesCS5A02G050800	yes	L-arabinose isomerase	Not FRGC	chr5B	TraesCS5B02G056600	no	MYB transcription factor	35	chr5D	TraesCS5D02G061400	yes	Kinase, putative
		TraesCS5A02G050900	no	Metal tolerance protein A2			TraesCS5B02G056700	yes	Protein kinase			TraesCS5D02G061500	yes	Kinase, putative
		TraesCS5A02G051000	no	Receptor-like kinase			TraesCS5B02G056800	yes	Kinase, putative			TraesCS5D02G061600	yes	Cysteine-rich receptor-kinase-like protein
		TraesCS5A02G051100	no	Kinase, putative			TraesCS5B02G056900	yes	Kinase, putative			TraesCS5D02G061700	yes	Kinase, putative
		TraesCS5A02G051200	yes	Kinase, putative			TraesCS5B02G057000	yes	wall-associated receptor kinase-like protein			TraesCS5D02G061800	yes	wall-associated receptor kinase-like protein
												TraesCS5D02G061900	yes	wall-associated receptor kinase-like protein
Not FRGC	chr5A	TraesCS5A02G475600	no	Chalcone-flavonone isomerase family protein	Not FRGC	chr5B	TraesCS5B02G488900	no	Chalcone-flavonone isomerase family protein	36	chr5D	TraesCS5D02G488300	yes	O-methyltransferase-like protein
		TraesCS5A02G475700	no	Phosphatidylinositol N-acetyglucosaminlytransferase subunit P-like protein			TraesCS5B02G489000	no	Phosphatidylinositol N-acetyglucosaminlytransferase subunit P-like protein			TraesCS5D02G488400	yes	O-methyltransferase-like protein
		TraesCS5A02G475800	no	Leucine Rich Repeat family protein, expressed			TraesCS5B02G489100	no	Leucine Rich Repeat family protein, expressed			TraesCS5D02G488500	yes	Cytochrome P450
												TraesCS5D02G488600	no	Chalcone synthase
												TraesCS5D02G488700	yes	Chalcone synthase
												TraesCS5D02G488800	yes	O-methyltransferase
												TraesCS5D02G488900	yes	O-methyltransferase
												TraesCS5D02G489000	yes	Chalcone-flavonone isomerase family protein
												TraesCS5D02G489100	no	Phosphatidylinositol N-acetyglucosaminlytransferase subunit P-like protein
												TraesCS5D02G489200	yes	Leucine Rich Repeat family protein, expressed
37	chr6A	TraesCS6A02G224000	yes	MYB	38	chr6B	TraesCS6B02G257000	yes	MYB	Not FRGC	chr6D	TraesCS6D02G210500	yes	MYB
		TraesCS6A02G224100	yes	MYB			TraesCS6B02G257100	yes	MYB			TraesCS6D02G210600	no	P-loop containing nucleoside triphosphate hydrolases superfamily protein
		TraesCS6A02G224200	yes	MYB			TraesCS6B02G257200	yes	MYB			TraesCS6D02G210700	no	Protein translocase subunit SecA
		TraesCS6A02G224300	yes	MYB			TraesCS6B02G257300	yes	MYB			TraesCS6D02G210800	no	MYB
		TraesCS6A02G224400	yes	MYB			TraesCS6B02G257400	yes	Hexosyltransferase			TraesCS6D02G210900	yes	MYB
												TraesCS6D02G211000	no	Coatomer, beta subunit
												TraesCS6D02G211100	yes	MYB
												TraesCS6D02G211200	yes	MYB
												TraesCS6D02G211300	no	Polypyrimidine tract-binding protein 3
												TraesCS6D02G211400	yes	MYB
Not FRGC	chr6A	TraesCS6A02G168500	yes	TMV response-related protein	Not FRGC	chr6B	TraesCS6B02G196500	yes	TMV response-related protein	39	chr6D	TraesCS6D02G157600	yes	TMV response-related protein
		TraesCS6A02G168600	yes	30S ribosomal protein S19			TraesCS6B02G196600	yes	30S ribosomal protein S19			TraesCS6D02G157700	yes	TMV response protein
		TraesCS6A02G168700	no	Pentatricopeptide repeat-containing family protein			TraesCS6B02G196700	no	Pentatricopeptide repeat-containing family protein			TraesCS6D02G157721	no	#N/A
		TraesCS6A02G168800	no	Receptor-like protein kinase			TraesCS6B02G196800	yes	Receptor-like protein kinase			TraesCS6D02G157723	no	#N/A
		TraesCS6A02G168900	yes	Receptor-like protein kinase			TraesCS6B02G197000	yes	Receptor-like protein kinase			TraesCS6D02G157800	yes	Receptor-like protein kinase
												TraesCS6D02G157900	yes	Receptor-like protein kinase
												TraesCS6D02G158000	yes	TMV response-related protein
												TraesCS6D02G158100	yes	TMV response-related protein
												TraesCS6D02G158200	yes	TMV response-related protein
												TraesCS6D02G158220	no	#N/A
												TraesCS6D02G158300	yes	Receptor-like protein kinase
												TraesCS6D02G158400	yes	Receptor-like protein kinase
Not FRGC	chr7A	TraesCS7A02G178200	no	Protein EXORDIUM-like 1	Not FRGC	chr7B	TraesCS7B02G083900	no	Protein EXORDIUM-like 1	41	chr7D	TraesCS7D02G180400	yes	Protein EXORDIUM-like 1
		TraesCS7A02G178300	no	Germin-like protein			TraesCS7B02G084000	yes	Germin-like protein			TraesCS7D02G180500	yes	Protein EXORDIUM-like 1
		TraesCS7A02G178400	no	Protein EXORDIUM-like 1			TraesCS7B02G084100	no	Protein EXORDIUM-like 1			TraesCS7D02G180600	yes	Protein EXORDIUM-like 1
		TraesCS7A02G178500	yes	Protein EXORDIUM-like 1			TraesCS7B02G084200	no	auxin transport protein (BIG)			TraesCS7D02G180700	yes	Glycosyltransferase
		TraesCS7A02G178600	yes	Glycosyltransferase			TraesCS7B02G084300	yes	Protein EXORDIUM-like 1			TraesCS7D02G180800	yes	RNA-binding protein
		TraesCS7A02G178700	no	RNA-binding protein			TraesCS7B02G084400	yes	Glutathione S-transferase
							TraesCS7B02G084500	no	Glycosyltransferase
							TraesCS7B02G084600	no	RNA-binding protein
Not FRGC	chr7A	TraesCS7A02G394400	no	phototropin 2	Not FRGC	chr7B	TraesCS7B02G296400	no	Elongation factor 4	42	chr7D	TraesCS7D02G389800	yes	J-type co-chaperone jac1, mitochondrial
		TraesCS7A02G394500	no	Processing peptidase			TraesCS7B02G296500	no	Processing peptidase			TraesCS7D02G389900	yes	Processing peptidase
		TraesCS7A02G394600	no	TMV response-related protein			TraesCS7B02G296600	no	TMV response-related protein			TraesCS7D02G390000	yes	TMV response-related protein
		TraesCS7A02G394700	no	TMV response-related protein			TraesCS7B02G296700	no	TMV response-related protein			TraesCS7D02G390100	yes	TMV response-related protein
												TraesCS7D02G390200	yes	TMV response-related protein
Not FRGC	chr7A	TraesCS7A02G527900	no	magnesium transporter NIPA (DUF803)	Not FRGC	chr7B	TraesCS7B02G444600	yes	magnesium transporter NIPA (DUF803)	43	chr7D	TraesCS7D02G515800	yes	magnesium transporter NIPA (DUF803)
		TraesCS7A02G528000	yes	Eukaryotic aspartyl protease family protein			TraesCS7B02G444700	yes	dentin sialophosphoprotein			TraesCS7D02G515900	no	RING/U-box superfamily protein
		TraesCS7A02G528200	no	Eukaryotic aspartyl protease family protein			TraesCS7B02G444800	no	Eukaryotic aspartyl protease family protein			TraesCS7D02G516000	no	dentin sialophosphoprotein
		TraesCS7A02G528300	no	RELA/SPOT			TraesCS7B02G444900	yes	1-aminocyclopropane-1-carboxylate oxidase 1			TraesCS7D02G516100	yes	Eukaryotic aspartyl protease family protein
		TraesCS7A02G528400	no	Trifunctional purine biosynthetic protein adenosine-3			TraesCS7B02G445000	yes	Eukaryotic aspartyl protease family protein			TraesCS7D02G516200	yes	1-aminocyclopropane-1-carboxylate oxidase 1
		TraesCS7A02G528500	no	Methyltransferase-like protein			TraesCS7B02G445200	no	40S ribosomal protein S21			TraesCS7D02G516400	yes	Eukaryotic aspartyl protease family protein
		TraesCS7A02G528600	yes	DUF668 family protein			TraesCS7B02G445300	yes	DUF668 family protein			TraesCS7D02G516500	yes	DUF668 family protein
		TraesCS7A02G528700	no	Chaperone protein dnaJ			TraesCS7B02G445400	no	receptor kinase 1			TraesCS7D02G516600	no	Chaperone protein dnaJ
		TraesCS7A02G528800	yes	Chaperone protein dnaJ			TraesCS7B02G445500	no	Chaperone protein dnaJ			TraesCS7D02G516700	yes	Chaperone protein dnaJ
		TraesCS7A02G528900	yes	Chaperone protein dnaJ			TraesCS7B02G445600	no	Chaperone protein dnaJ			TraesCS7D02G516800	yes	Chaperone protein dnaJ
		TraesCS7A02G529000	yes	Chaperone protein dnaJ			TraesCS7B02G445700	no	Chaperone protein dnaJ			TraesCS7D02G516900	yes	Chaperone protein dnaJ
							TraesCS7B02G445800	no	Chaperone protein dnaJ
							TraesCS7B02G445900	no	Chaperone protein dnaJ
							TraesCS7B02G446000	no	Chaperone protein dnaJ
							TraesCS7B02G446100	no	Chaperone protein dnaJ
