# Supplementary material for: Analysis of the chromosomal clustering of Fusarium-responsive wheat genes uncovers new players in the defence against head blight disease
Source: Sci Rep. 2021 Apr 2;11:7446. doi: 10.1038/s41598-021-86362-4 (PMC8018971; doi:10.1038/s41598-021-86362-4)
Supplement: Supplementary file 9 — Supplementary Table S3 [file 41598_2021_86362_MOESM9_ESM.xlsx]

## Sheet: Title page
SUPPLEMENTARY TABLE 3
Analysis of the chromosomal clustering of Fusarium-responsive wheat genes uncovers new players in the defence against head blight disease
Alexandre Perochon1,+, Harriet R. Benbow1,+, Katarzyna Ślęczka-Brady1, Keshav B. Malla1 and Fiona M. Doohan1,*
1UCD School of Biology and Environmental Science and Earth Institute, College of Science, University College Dublin, Belfield, Dublin 4, Ireland
*Corresponding author email: fiona.doohan@ucd.ie
+These authors contributed equally to this work

## Sheet: Table S3
Table S3. Fusarium-responsive gene cluster coexpression correlations.
Co-expression correlation	Cluster ID	Gene cluster category	Average absolute correlation coefficient	Kruskall-Wallis p.value	Comments
Very strong	15	Nonhomologous metabolic	0.952593	1.18355e-37
	22	Paralogous non-metabolic	0.950339	1.22512e-14
	34	Nonhomologous metabolic	0.947572	4.80087e-21
	39	Nonhomologous non-metabolic	0.937601	6.54827e-48
	7	Paralogous metabolic	0.937301	1.23205e-14
	44	Nonhomologous metabolic	0.933534	1.0618e-28
	5	Paralogous non-metabolic	0.906088	3.82383e-21
	37	Paralogous non-metabolic	0.901646	1.35381e-14
Strong	35	Nonhomologous non-metabolic	0.888008	3.74742e-21
	8	Nonhomologous metabolic	0.865263	5.07039e-28
	13	Nonhomologous metabolic	0.848739	1.29023e-36
	33	Paralogous non-metabolic	0.842764	8.49328e-71
	25	Paralogous non-metabolic	0.838585	1.22822e-14
	30	Paralogous non-metabolic	0.837065	1.3239e-58
	38	Paralogous non-metabolic	0.822551	1.2437e-14
	40	Nonhomologous non-metabolic	0.79979	6.39132e-21
	29	Paralogous non-metabolic	0.783272	2.66928e-14
	3	Nonhomologous non-metabolic	0.765718	2.55807e-20
	4	Paralogous non-metabolic	0.765214	2.64118e-53	Average absolute correlation is 0.87 without the Alpha/beta-hydrolase superfamily protein gene
	10	Paralogous metabolic	0.744664	6.06941e-13
	1	Paralogous non-metabolic	0.74096	4.16583e-28	Average absolute correlation is 0.92 without the RNA binding protein gene
	12	Nonhomologous non-metabolic	0.734815	7.14832e-36
	36	Nonhomologous metabolic	0.714538	8.82141e-13	Average absolute correlation is 0.94 without the Leucine Rich Repeat gene
	26	Nonhomologous non-metabolic	0.701817	1.24831e-24	Average absolute correlation is 0.86 without the SWAP gene
Moderate	6	Nonhomologous non-metabolic	0.685785	7.21961e-32	Average absolute correlation is 0.77 without the Cysteine-rich receptor kinase gene
	9	Paralogous metabolic	0.657591	1.59801e-20	Average absolute correlation is 0.83 without the Alcohol dehydrogenase putative gene
	27	Nonhomologous metabolic	0.653455	9.32762e-26	Average absolute correlation is 0.96 without the Receptor-like kinase and Always EARLY-like protein gene
	11	Nonhomologous metabolic	0.639204	2.47181e-25	Average absolute correlation is 0.7 without the Receptor-like kinase gene
	32	Paralogous metabolic	0.631053	7.64474e-14
	28	Nonhomologous non-metabolic	0.621406	9.24211e-12
	23	Nonhomologous non-metabolic	0.613769	1.84267e-13	Average absolute correlation is 0.8 without the ABC transporter gene
	19	Nonhomologous non-metabolic	0.603051	7.78318e-13
	31	Nonhomologous non-metabolic	0.595945	1.66604e-10
	14	Paralogous non-metabolic	0.552288	9.2233e-24	Average absolute correlation is 0.69 without the basic helix-loop-helix gene
	18	Paralogous non-metabolic	0.525869	1.63662e-21
Weak	41	Nonhomologous non-metabolic	0.487018	3.65512e-06	Average absolute correlation is 0.87 with only the Protein EXORDIUM-like 1 genes
	20	Nonhomologous non-metabolic	0.440517	3.76699e-16
	21	Nonhomologous non-metabolic	0.438253	5.2978e-06	Average absolute correlation is 0.89 with only the Glutathione S-transferase genes
	43	Nonhomologous non-metabolic	0.418263	6.08741e-05
	24	Nonhomologous non-metabolic	0.401072	1.33356e-09
	42	Nonhomologous non-metabolic	0.368053	0.0225241
	16	Nonhomologous non-metabolic	0.322967	0.000290902
Nul	17	Nonhomologous non-metabolic	0.293023	0.00382625
	2	Nonhomologous non-metabolic	0.258286	0.113184
