# Supplementary material for: Analysis of the chromosomal clustering of Fusarium-responsive wheat genes uncovers new players in the defence against head blight disease
Source: Sci Rep. 2021 Apr 2;11:7446. doi: 10.1038/s41598-021-86362-4 (PMC8018971; doi:10.1038/s41598-021-86362-4)
Supplement: Supplementary file 10 — Supplementary Table S4 [file 41598_2021_86362_MOESM10_ESM.xlsx]

## Sheet: Title page
SUPPLEMENTARY TABLE 4
Analysis of the chromosomal clustering of Fusarium-responsive wheat genes uncovers new players in the defence against head blight disease
Alexandre Perochon1,+, Harriet R. Benbow1,+, Katarzyna Ślęczka-Brady1, Keshav B. Malla1 and Fiona M. Doohan1,*
1UCD School of Biology and Environmental Science and Earth Institute, College of Science, University College Dublin, Belfield, Dublin 4, Ireland
*Corresponding author email: fiona.doohan@ucd.ie
+These authors contributed equally to this work

## Sheet: Table S4
Table S4. Expression of FRGC genes in response to Fusarium graminearum.
Time course expression profiling of FRGC genes in wheat spike in response to F. graminearum (Fg) in resistant (NIL38 harbouring resistance QTL, Fhb1 and Qfhs.ifa-5A) and susceptible wheat (NIL51 with no QTL). Log2-fold change is indicated.
Cluster ID	Chromosome	Gene ID	Gene description	Fg 3h NIL38	Fg 6h NIL38	Fg 12h NIL38	Fg 24h NIL38	Fg 36h NIL38	Fg 48h NIL38	Fg 3h NIL51	Fg 6h NIL51	Fg 12h NIL51	Fg 24h NIL51	Fg 36h NIL51	Fg 48h NIL51
1	chr1A	TraesCS1A02G185900	RNA binding protein, putative				-38.2022		-32.8013		35.4978			-34.5496
		TraesCS1A02G186100	Glutathione S-transferase				1.81867	2.95555	2.0931				1.47513	2.56596	3.4849
		TraesCS1A02G186300	Glutathione S-transferase					4.14519	2.22237					3.6718	4.21386
		TraesCS1A02G186400	Glutathione S-transferase			2.575	4.45998	5.5883	2.65223				3.00824	5.20021	8.48661
		TraesCS1A02G186500	Glutathione S-transferase					3.79813	2.89508					2.73578	4.85079
		TraesCS1A02G186600	Glutathione S-transferase				2.77416	4.22878	2.85309					3.97982	5.73803
		TraesCS1A02G186700	Glutathione S-transferase				1.73995	3.26327	2.55629				1.25465	3.07132	3.9755
		TraesCS1A02G186800	Glutathione S-transferase			1.79414	2.32339	3.67196	2.69499			1.61742	1.91724	3.66439	4.70411
		TraesCS1A02G187000	Glutathione s-transferase, putative				2.23516	3.06668	2.41513				1.90393	2.86687	4.79315
2	chr1A	TraesCS1A02G270600	Embryogenesis-associated protein EMB8											27.0074
		TraesCS1A02G270700	Subtilisin-like protease												1.10332
		TraesCS1A02G270800	Kinase family protein						-1.1568						-1.57735
		TraesCS1A02G270900	transmembrane protein, putative (DUF1218)												5.03411
		TraesCS1A02G271000	transmembrane protein, putative (DUF1218)				1.69746	3.14931	2.47044			1.87154	2.01157	3.18534	4.85623
3	chr1B	TraesCS1B02G454000	Receptor-like protein kinase, putative,expressed												3.10517
		TraesCS1B02G454100	Receptor-like protein kinase, putative,expressed				1.63247	2.73173	2.41082				1.67653	2.38342	3.95091
		TraesCS1B02G454200	Glucan endo-1,3-beta-glucosidase 3					2.54104	2.3367						3.94475
		TraesCS1B02G454400	Receptor-like protein kinase, putative,expressed					4.26695							4.22922
		TraesCS1B02G454500	Glucan endo-1,3-beta-glucosidase 3					4.04534	2.52531					4.32453	6.48683
		TraesCS1B02G454600	Receptor-like protein kinase, putative,expressed				2.69975	3.82408	1.63515					4.23031	5.77455
4	chr1D	TraesCS1D02G189300	Phospholipase D												1.16061
		TraesCS1D02G189600	Glutathione s-transferase, putative				1.39017	1.73966	2.22499					1.6849	3.27928
		TraesCS1D02G189700	Glutathione S-transferase				2.56861	3.51937	2.63011				2.96312	3.41172	4.64546
		TraesCS1D02G189800	Glutathione S-transferase					3.29085	2.21982			1.93037	1.79853	3.33319	3.87094
		TraesCS1D02G190000	Glutathione S-transferase					5.35627	2.99666					5.45799	6.97069
		TraesCS1D02G190100	Glutathione S-transferase					4.20553	2.43899					2.53135	5.3458
		TraesCS1D02G190200	Glutathione S-transferase				4.53384	5.70614	2.72833					5.25262	7.27236
		TraesCS1D02G190300	Glutathione S-transferase					2.51046	2.63404					3.31089	6.00053
		TraesCS1D02G190500	Glutathione S-transferase												6.374
		TraesCS1D02G190800	Alpha/beta-hydrolase superfamily protein												1.42777
5	chr1D	TraesCS1D02G372400	MAPKKK					1.94049	2.03963					2.0256	3.99919
		TraesCS1D02G372500	MAPKKK						1.76913					1.9742	3.26267
		TraesCS1D02G372600	MAPKKK						1.36272					1.96779	3.73774
		TraesCS1D02G372700	MAPKKK					2.60171	2.77232					2.33119	4.24619
		TraesCS1D02G372800	MAPKKK												3.68645
		TraesCS1D02G372900	MAPKKK						1.72716					1.9259	4.55175
6	chr1D	TraesCS1D02G430700	Glucan endo-1,3-beta-glucosidase 3					4.94185	2.51818					3.60689	6.35341
		TraesCS1D02G430800	Receptor-like protein kinase, putative,expressed			2.57024	2.88268	4.16486	2.53197			1.62934	2.95109	3.58673	5.71886
		TraesCS1D02G430900	Receptor-like protein kinase, putative,expressed				2.54412	5.23158	2.93329				4.25968	2.97095	7.03934
		TraesCS1D02G431000	Receptor-like protein kinase, putative,expressed					1.19304	1.70194					1.40754	2.73315
		TraesCS1D02G431100	Cysteine-rich receptor kinase						1.7051						2.5076
		TraesCS1D02G431200	Glucan endo-1,3-beta-glucosidase 3					2.19787	1.98758					1.82155	3.18174
		TraesCS1D02G431400	Receptor-like protein kinase, putative,expressed			1.37004	1.71459	2.16145	2.24577					1.84828	3.42907
		TraesCS1D02G431500	Receptor-like protein kinase, putative,expressed				2.54412	2.93329	5.23158				2.97095	4.25968	7.03934
7	chr1D	TraesCS1D02G439100	ATP-dependent zinc metalloprotease FtsH					2.34308	2.34252					2.47914	3.46938
		TraesCS1D02G439200	ATP-dependent zinc metalloprotease FtsH					3.70796	2.71334				2.72728	4.07914	6.0311
		TraesCS1D02G439300	ATP-dependent zinc metalloprotease FtsH				1.95513	3.86217	2.41669					4.10799	5.22615
		TraesCS1D02G439400	ATP-dependent zinc metalloprotease FtsH					2.6548	2.64608					2.42156	3.90441
		TraesCS1D02G439500	ATP-dependent zinc metalloprotease FtsH					1.19873	1.2299					1.23051	1.86752
8	chr2A	TraesCS2A02G027300	Cytochrome P450					6.97223	2.798				5.6128	7.06836	8.1702
		TraesCS2A02G027400	CYP99A				4.83465	6.72627	3.00137				6.41113	6.59802	9.09183
		TraesCS2A02G027500	Cytochrome P450	3.02335			3.86429	6.65937	3.493	2.39177			5.48396	6.20011	8.16505
		TraesCS2A02G027600	Kaurene synthase					5.00367				-38.0098		8.19395	43.5263
		TraesCS2A02G027700	CYP99A					5.8052	2.96474					6.03529	9.27978
		TraesCS2A02G027800	Copalyl diphosphate synthase			2.85328	3.84633	6.46493	2.85438				3.71709	4.87536	7.38576
		TraesCS2A02G028000	Glycosyltransferase				2.6368	5.0096	3.10113				2.65821	4.65817	6.87199
9	chr2A	TraesCS2A02G066400	Alcohol dehydrogenase, putative												3.95141
		TraesCS2A02G066700	Ribulose bisphosphate carboxylase small chain												-1.1099
		TraesCS2A02G066800	Ribulose bisphosphate carboxylase small chain												-1.15388
		TraesCS2A02G066900	Ribulose bisphosphate carboxylase small chain												-1.15217
		TraesCS2A02G067100	Ribulose bisphosphate carboxylase small chain												-1.24482
		TraesCS2A02G067200	Ribulose bisphosphate carboxylase small chain												-1.19903
		TraesCS2A02G067300	Ribulose bisphosphate carboxylase small chain					-0.542485	-0.68378						-1.03298
10	chr2A	TraesCS2A02G380800	Phenylalanine ammonia-lyase			2.44778	3.14995	4.05374	2.45419			2.38274	2.64447	3.58211	4.31464
		TraesCS2A02G380900	Phenylalanine ammonia-lyase			1.44272	2.31229	2.52684	2.30549			1.63798	2.34035	2.61539	3.59998
		TraesCS2A02G381000	Phenylalanine ammonia-lyase				2.22732	1.47081	1.88706			1.53382	1.8765	2.10134	2.42942
		TraesCS2A02G381100	Phenylalanine ammonia-lyase			1.31922		1.43822	1.49501			1.21134	1.05719	1.51509	1.60397
		TraesCS2A02G381200	Glucuronoxylan 4-O-methyltransferase												-1.02455
11	chr2B	TraesCS2B02G032500	CYP71C					4.12835						2.1811
		TraesCS2B02G032600	CYP71C					3.3295	1.88029					3.18212	1.41414
		TraesCS2B02G032900	CYP71C				1.31761	2.15134	1.50558					2.38524	2.18128
		TraesCS2B02G033000	CYP79A			2.29064	2.57047	5.61928	4.32824			2.25132	2.33087	4.81848	4.50733
		TraesCS2B02G033100	CYP71C				1.31761	2.15134	1.50558					2.38524	2.18128
		TraesCS2B02G033200	CYP79A				2.22617	4.74923					3.89234	5.47289	6.08945
		TraesCS2B02G033300	Receptor-like kinase						2.55267					3.02154	2.0322
12	chr2B	TraesCS2B02G241200	Glucan endo-1,3-beta-glucosidase 3					5.17343	2.74065					4.02165	9.36522
		TraesCS2B02G241400	Receptor-like protein kinase				2.47516	2.81753	2.7521				2.17161	2.57247	4.30535
		TraesCS2B02G241500	Receptor-like protein kinase, putative,expressed				2.21625	2.94308	2.56893				2.64048	2.26859	3.39265
		TraesCS2B02G241700	Receptor-like protein kinase, putative,expressed												1.67228
		TraesCS2B02G241800	receptor kinase 1				1.61678	1.83055	2.20951					2.7821	3.38285
		TraesCS2B02G241900	Receptor-like protein kinase, putative,expressed						2.88776
		TraesCS2B02G242100	receptor kinase 1					1.5868	1.5189				1.08227	1.57101	2.07911
		TraesCS2B02G242200	Cysteine-rich receptor kinase					1.55993	1.3809					1.5498	1.66856
13	chr2B	TraesCS2B02G445100	Kaurene synthase				2.33072	4.3262	2.80441				2.08114	4.47911	5.63899
		TraesCS2B02G445200	Kaurene synthase			2.73752	3.60188	6.13956	2.84601				3.63041	5.14956	6.711
		TraesCS2B02G445300	CYP701A				2.89181	5.13864	2.93793			2.01332	2.71858	4.71893	6.42008
		TraesCS2B02G445400	CYP701A					3.04506	2.35094					3.26914	2.43556
		TraesCS2B02G445500	Ent-copalyl diphosphate synthase				3.94024	6.70154	2.95635				3.98753	5.4304	8.33647
		TraesCS2B02G445600	CYP99A				4.56405	6.7475	2.87598				4.06758	5.10467	7.49387
		TraesCS2B02G445700	Ent-kaurene synthase				44.4133		45.5509			46.4168	-47.0984
		TraesCS2B02G446100	Vacuolar sorting receptor family protein					2.33146	2.37431				1.26048	2.32797	3.73663
14	chr2B	TraesCS2B02G568700	basic helix-loop-helix (bHLH) DNA-binding superfamily protein												1.24007
		TraesCS2B02G569100	Heavy metal transport/detoxification superfamily protein					2.73969	2.26668					2.15544	4.17883
		TraesCS2B02G569200	Heavy metal transport/detoxification superfamily protein					1.35733	1.27357					1.30337	2.32289
		TraesCS2B02G569300	Heavy metal transport/detoxification superfamily protein						1.38985					1.32975	1.8766
		TraesCS2B02G569400	Heavy metal transport/detoxification superfamily protein					1.67601	1.13216					1.72134	2.49685
		TraesCS2B02G569500	Heavy metal transport/detoxification superfamily protein					2.28373	2.0722					2.20657	2.26481
		TraesCS2B02G569600	Heavy metal transport/detoxification superfamily protein					2.62232	1.31959					1.827	3.19271
15	chr2D	TraesCS2D02G029300	Cytochrome P450	3.67978			6.85844	6.07246	3.22704				4.79266	6.51008	8.81661
		TraesCS2D02G029500	CYP99A				3.7906	7.33269	2.81324				5.36908	6.48003	6.71593
		TraesCS2D02G029600	Copalyl diphosphate synthase				3.78597	6.23906	2.79927				3.29331	5.26912	7.72301
		TraesCS2D02G029700	CYP99A			2.87038	3.17209	5.49087	3.12403			2.69448	2.80229	5.0367	8.35033
		TraesCS2D02G029800	Glycosyltransferase			2.57869	2.84377	5.22549	2.93796			2.20179	2.97186	4.14048	6.28056
		TraesCS2D02G029900	CYP99A				3.407	5.74398	3.17016				3.77018	5.01936	7.00084
		TraesCS2D02G030000	CYP99A				3.77815	10.1869	2.85441				4.10057	4.12957	6.96817
		TraesCS2D02G030100	Kaurene synthase				4.28435	5.92875	2.95115				2.60477	5.08762	7.0483
16	chr2D	TraesCS2D02G380500	NLR-32					2.01214	2.51369					2.65486	4.29259
		TraesCS2D02G380600	NLR-33											1.21819	1.64912
		TraesCS2D02G380700	receptor kinase 1						1.49884						1.9795
		TraesCS2D02G380800	NLR-34												3.89335
		TraesCS2D02G380900	plastid transcriptionally active 5						-1.2151						-1.33606
17	chr2D	TraesCS2D02G392400	B3 domain-containing protein						1.2571						1.39413
		TraesCS2D02G392500	RING/U-box superfamily protein						1.68079					1.09348	2.26381
		TraesCS2D02G392600	RING/U-box superfamily protein, putative												-1.31554
		TraesCS2D02G392800	2-oxoglutarate (2OG) and Fe(II)-dependent oxygenase superfamily protein					1.37674	2.23316					1.38786	2.9103
		TraesCS2D02G392900	2-oxoglutarate (2OG) and Fe(II)-dependent oxygenase superfamily protein						-1.216						-1.94618
18	chr2D	TraesCS2D02G539800	Heavy metal transport/detoxification superfamily protein											2.78559
		TraesCS2D02G540000	Heavy metal transport/detoxification superfamily protein					2.33242	2.18458					2.11457	3.58426
		TraesCS2D02G540100	Heavy metal transport/detoxification superfamily protein					1.62646	2.37468					2.18181	4.43218
		TraesCS2D02G540300	Heavy metal transport/detoxification superfamily protein					1.61056	1.2918					1.32662	2.02738
		TraesCS2D02G540400	Heavy metal transport/detoxification superfamily protein												1.35539
		TraesCS2D02G540500	Heavy metal transport/detoxification superfamily protein					1.33498	1.28472					1.14127	1.9677
		TraesCS2D02G540600	Heavy metal transport/detoxification superfamily protein						1.1138						1.73033
		TraesCS2D02G540700	Heavy metal transport/detoxification superfamily protein					2.00214	1.07614					1.19714	1.36954
		TraesCS2D02G541000	NLR-131					1.71406	1.58211					1.69222	2.13241
19	chr2D	TraesCS2D02G543000	Blue copper protein					6.85093	3.1446					5.97716	7.92373
		TraesCS2D02G543300	Blue copper protein					5.45262	3.59659					5.36041	6.18045
		TraesCS2D02G543400	Blue copper protein			5.12812		3.23598	2.79344					5.50324	7.38829
		TraesCS2D02G543500	Blue copper protein				2.98681	7.92227	3.07004				4.45039	4.97971	6.80704
		TraesCS2D02G543600	Blue copper protein					4.52711	3.17642					5.3139	7.07112
		TraesCS2D02G543700	FAD-binding Berberine family protein, putative						-1.10735
		TraesCS2D02G543900	Ethylene-responsive transcription factor, putative												1.01949
20	chr3D	TraesCS3D02G104000	receptor lectin kinase					1.08453	1.43497				1.46505	1.35437	2.76697
		TraesCS3D02G104100	Lectin receptor kinase						1.71908						2.20241
		TraesCS3D02G104200	FMN-dependent NADPH-azoreductase						1.20296						1.10036
		TraesCS3D02G104400	FMN-dependent NADPH-azoreductase												4.48368
		TraesCS3D02G104500	Pyruvate decarboxylase					1.56348	1.72658					1.70298	1.9989
		TraesCS3D02G104800	Transcription factor						1.41636
		TraesCS3D02G105000	Sugar transporter, putative				1.52393	2.09203	1.80099				1.42341	1.83667	2.9262
21	chr3D	TraesCS3D02G429100	DNAse I-like superfamily protein						1.66011
		TraesCS3D02G429300	SAUR-like auxin-responsive family protein				1.59239	1.15764					1.9386		1.04192
		TraesCS3D02G429400	SAUR-like auxin-responsive family protein				1.97847	1.04922	1.82005		1.15393	1.28566	1.66055	1.42136	1.41823
		TraesCS3D02G429600	Glutathione S-transferase						2.86548					2.88902	4.04928
		TraesCS3D02G429700	Glutathione S-transferase						1.21352						2.29037
		TraesCS3D02G429800	Glutathione S-transferase												5.85327
		TraesCS3D02G429900	Glutathione S-transferase					4.69175	2.52445					4.84242	5.72375
		TraesCS3D02G430100	NLR-22												1.20677
		TraesCS3D02G430200	Glutathione S-transferase					3.51843	2.73603					2.52352	4.96143
22	chr3D	TraesCS3D02G508500	RZ53					7.56259						5.20114	6.71734
		TraesCS3D02G508600	4-hydroxy-3-methylbut-2-enyl diphosphate reductase					4.64247						4.40279	8.44038
		TraesCS3D02G508700	Seven transmembrane MLO family protein					4.17045	2.63237					5.36641	7.35209
		TraesCS3D02G508800	Protein transport protein sec72					6.28961	2.91457					5.32869	7.69412
		TraesCS3D02G508900	RZ53					4.95254						4.89265	7.07883
23	chr4A	TraesCS4A02G384500	Lectin receptor kinase				1.4367	2.56546	2.45702				1.55715	2.00823	2.98987
		TraesCS4A02G384600	Lectin receptor kinase				1.84237	2.50963	2.40157				1.82903	3.05975	4.06818
		TraesCS4A02G384700	CYP71E						2.47518						4.92005
		TraesCS4A02G384800	ABC transporter						4.33123
		TraesCS4A02G384900	Sugar transporter, putative					3.98471	2.87602					4.05757	7.64453
24	chr4A	TraesCS4A02G388200	Coatomer beta subunit, putative			1.46826
		TraesCS4A02G388600	Fatty acyl-CoA reductase						-7.4029
		TraesCS4A02G388700	Carbonic anhydrase				3.20233	3.29993	2.40939			2.18606	3.01704	3.01869	3.80338
		TraesCS4A02G388900	Carbonic anhydrase			1.21343	1.89015	1.72176	1.77956			1.37689	1.74066	1.74037	2.60485
		TraesCS4A02G389000	Peroxidase												1.17338
		TraesCS4A02G389100	Carbonic anhydrase			1.64771	2.82419	2.54856	2.19509				2.6899	2.36168	3.65745
		TraesCS4A02G389200	Carbonic anhydrase												7.77953
25	chr4D	TraesCS4D02G031600	Germin-like protein 1				2.99772	2.7659				5.32511	5.86633	4.14676	5.48789
		TraesCS4D02G031700	Germin-like protein 1				5.69384	3.10648	2.87469				5.13792	4.1003	3.6159
		TraesCS4D02G031800	Germin-like protein 1			3.88529	5.57621	3.59122	3.34446				4.98674	3.50768	6.05427
		TraesCS4D02G031900	Germin-like protein 1				7.18425							5.8587	7.63354
		TraesCS4D02G032000	Germin-like protein 1				6.94388	5.07455						5.86028	6.40941
26	chr4D	TraesCS4D02G102700	Kinase, putative					1.82749	2.26308				1.7167	1.4923	3.2806
		TraesCS4D02G102800	Fusarium resistance orphan protein					6.50253						6.02589	8.48652
		TraesCS4D02G102900	Expressed protein-RZ53				2.55342	4.99025	2.82934				2.67549	4.66195	6.97287
		TraesCS4D02G103000	Alcohol dehydrogenase					1.12414						1.02216	1.29465
		TraesCS4D02G103100	Alcohol dehydrogenase					5.37209						4.35292	5.79042
		TraesCS4D02G103200	SWAP (Suppressor-of-White-APricot)/surp domain-containing protein					1.53047
		TraesCS4D02G103600	Carboxypeptidase					1.24197	1.39176						1.30512
27	chr5A	TraesCS5A02G004500	CYP51H			2.58049	4.43007	6.00881	2.90421			2.87718	4.63047	5.43482	7.45047
		TraesCS5A02G004600	CYP51H			1.56677	2.82178	3.32706	2.77239			1.81896	2.90872	3.77628	5.35467
		TraesCS5A02G004700	CYP51H			2.42315	3.88486	5.43854	2.85765			2.57504	3.57091	4.73859	7.07953
		TraesCS5A02G004800	Hydroxysteroid dehydrogenase, putative				4.0929	6.98511	3.2435			3.28151	4.2796	5.21418	8.22582
		TraesCS5A02G004900	Terpene cyclase/mutase family member			2.99723	4.34225	6.15912	3.03566			3.21823	4.47155	5.33944	7.79731
		TraesCS5A02G005300	Receptor-like protein kinase												-1.21739
		TraesCS5A02G005500	Always EARLY-like protein											-1.34074
28	chr5A	TraesCS5A02G205200	Myb factor					3.31489	3.05098				3.91639	5.30063	7.83427
		TraesCS5A02G205300	histone mono-ubiquitination 2					2.25472	2.03179						4.86939
		TraesCS5A02G205500	Receptor kinase					3.29837	3.02341				4.84162	6.24217	6.59126
		TraesCS5A02G205600	Alcohol dehydrogenase, putative												-1.02605
		TraesCS5A02G205700	Alcohol dehydrogenase, putative					3.23034	2.84577					2.48727	5.28164
29	chr5A	TraesCS5A02G267600	1-pyrroline-5-carboxylate dehydrogenase					4.76022						6.19588	6.57722
		TraesCS5A02G267700	plant/protein (Protein of unknown function, DUF538)		3.3199	3.42436	4.22045	3.98317	2.54131			3.62427	4.25572	3.26168	5.36412
		TraesCS5A02G267800	plant/protein (Protein of unknown function, DUF538)			2.82664	3.75048	5.0976	2.94647					3.31423	6.12213
		TraesCS5A02G267900	DUF538 family protein (Protein of unknown function, DUF538)						2.20672						3.11936
		TraesCS5A02G268000	DUF538 family protein (Protein of unknown function, DUF538)					5.06307	3.00074				5.75743	3.8635	8.01969
30	chr5A	TraesCS5A02G476900	Zinc finger protein												7.28321
		TraesCS5A02G477000	Zinc finger protein												3.65145
		TraesCS5A02G477100	Zinc finger protein						2.80778						5.281
		TraesCS5A02G477400	Zinc finger protein					1.45615	1.93021						3.42224
		TraesCS5A02G477500	Zinc finger protein						2.92509					5.46553	6.64465
		TraesCS5A02G477600	Zinc finger protein					3.68118	3.01144						3.27291
		TraesCS5A02G477800	Zinc finger protein					3.56308	2.88783						6.01882
		TraesCS5A02G477900	Zinc finger protein												2.98851
		TraesCS5A02G478100	Zinc finger protein												6.47361
		TraesCS5A02G478200	Zinc finger protein						2.62967					3.38692	5.64158
31	chr5B	TraesCS5B02G202700	Alcohol dehydrogenase, putative					1.83828	1.94022					1.48699	2.56137
		TraesCS5B02G202800	Alcohol dehydrogenase, putative												-1.04627
		TraesCS5B02G202900	Receptor kinase					3.05794	2.84009					2.6982	5.27954
		TraesCS5B02G203000	TSL-kinase interacting protein 1						1.52867						2.02817
		TraesCS5B02G203100	Myb factor					5.21838	3.3773				4.40111	4.33437	8.03767
32	chr5B	TraesCS5B02G336200	Ornithine decarboxylase			2.33672	4.13314	4.54292	2.64504			2.61079	3.80607	3.65443	5.88685
		TraesCS5B02G336300	Agmatine coumaroyltransferase-2			2.52097	3.69434	4.1812	2.85652			2.69226	3.66006	4.33665	6.43682
		TraesCS5B02G336500	Agmatine coumaroyltransferase-2			3.08251	4.10739	4.27752	2.86264			2.67207	3.52766	3.90869	5.65806
		TraesCS5B02G336600	Agmatine coumaroyltransferase-2				4.11113	3.78613	2.65744				2.98284	4.8064	5.77578
		TraesCS5B02G336700	Agmatine coumaroyltransferase-2				4.96353	3.01292	2.33841				3.46959	3.19642	6.93857
		TraesCS5B02G337000	Agmatine coumaroyltransferase-2			3.04835	4.59518	3.50713	3.71827				6.48477	3.46738	3.91821
		TraesCS5B02G337100	Agmatine coumaroyltransferase-2										3.3981
33	chr5B	TraesCS5B02G490000	Zinc finger protein					5.90902						5.08671	6.0341
		TraesCS5B02G490300	Zinc finger protein												7.36481
		TraesCS5B02G490400	Zinc finger protein												5.98272
		TraesCS5B02G490600	Zinc finger protein					1.40054	1.99125					1.3558	3.35346
		TraesCS5B02G490700	Zinc finger protein						2.71723						4.53495
		TraesCS5B02G490800	Zinc finger protein												4.14299
		TraesCS5B02G490900	Zinc finger protein						2.06823					2.7691	5.61754
		TraesCS5B02G491000	Zinc finger protein												6.64954
		TraesCS5B02G491100	Zinc finger protein					3.84994	2.44992					6.2832	4.97387
		TraesCS5B02G491200	Zinc finger protein						1.90101					1.95167	2.506
		TraesCS5B02G491300	Zinc finger protein					2.53105	2.99727					3.06691	5.21439
34	chr5D	TraesCS5D02G011800	Terpene cyclase/mutase family member			2.33801	4.13841	5.24182	2.98897			2.30082	3.84717	4.36512	7.10792
		TraesCS5D02G011900	Hydroxysteroid dehydrogenase, putative			3.2091	5.93758	6.01895	3.34471			3.61271	5.00564	4.70318	8.87978
		TraesCS5D02G012000	CYP51H			2.21133	3.62337	5.3337	2.96117			2.26432	3.8369	4.54481	6.81322
		TraesCS5D02G012100	CYP51H				2.1056	3.51547	2.64242				2.3826	3.48057	4.71107
		TraesCS5D02G012200	Obtusifoliol 14-alpha demethylase				3.4484	3.79756	3.15409				2.76075	2.52582	5.73776
		TraesCS5D02G012300	CYP51H			2.5655	4.56352	6.76884	2.96765			3.22745	4.71554	6.89298	7.91289
35	chr5D	TraesCS5D02G061400	Kinase, putative					3.81704							6.28291
		TraesCS5D02G061500	Kinase, putative					4.77901	2.751					5.7441	6.95686
		TraesCS5D02G061600	Cysteine-rich receptor-kinase-like protein					3.05581	3.54767					3.72219	4.56405
		TraesCS5D02G061700	Kinase, putative				1.55839	2.83198	2.17989				2.19116	2.78115	3.94376
		TraesCS5D02G061800	wall-associated receptor kinase-like protein					2.85495						2.85902	6.02186
		TraesCS5D02G061900	wall-associated receptor kinase-like protein					1.81199	1.65844					1.45547	2.74346
36	chr5D	TraesCS5D02G488300	O-methyltransferase-like protein				19.3882					16.2376	16.2567	22.8776	9.72034
		TraesCS5D02G488400	O-methyltransferase-like protein					6.849	3.18293						6.59584
		TraesCS5D02G488500	CYP71C				3.55527	6.65897	2.93879					5.35925	8.06323
		TraesCS5D02G488700	Chalcone synthase			-15.6415				-26.053					11.2216
		TraesCS5D02G488800	O-methyltransferase					8.08827						5.45876	13.178
		TraesCS5D02G488900	O-methyltransferase					6.22588	3.11011				3.32161	5.52019	7.86794
		TraesCS5D02G489000	Chalcone-flavonone isomerase family protein					1.58996	1.01184					1.35481	1.27859
		TraesCS5D02G489200	Leucine Rich Repeat family protein, expressed											-3.7325
37	chr6A	TraesCS6A02G224000	MYB					2.55164	2.32354					4.19513	5.65135
		TraesCS6A02G224100	MYB				3.46731	4.54484	2.9845					4.53218	5.68714
		TraesCS6A02G224200	MYB				3.98896	4.0627	2.75306				3.59878	3.84395	6.47119
		TraesCS6A02G224300	MYB					4.68643						4.70082	5.55235
		TraesCS6A02G224400	MYB				2.71904	4.38524	2.90202					4.85891	3.81301
38	chr6B	TraesCS6B02G257000	MYB					3.38561	2.29937					5.3513	5.65436
		TraesCS6B02G257100	MYB					2.40645	1.94145					2.72277	5.03199
		TraesCS6B02G257200	MYB					3.07403	2.00634				2.4842	2.95746	4.16583
		TraesCS6B02G257300	MYB					4.53096	2.95254				3.09141	4.03732	7.65242
		TraesCS6B02G257400	Hexosyltransferase					1.3471	1.48592					1.46517	2.1695
39	chr6D	TraesCS6D02G157600	TMV response-related protein					3.82221	2.67992					4.76294	7.08821
		TraesCS6D02G157700	TMV response protein					3.58941	2.87653					4.44601	5.81711
		TraesCS6D02G157800	Receptor-like protein kinase				2.14409	1.93361	1.59677					2.27529	2.13839
		TraesCS6D02G157900	Receptor-like protein kinase					2.88597	2.38525				1.71521	2.96656	4.37134
		TraesCS6D02G158000	TMV response-related protein					4.06893	2.8454					3.85743	5.58461
		TraesCS6D02G158100	TMV response-related protein					7.39548	2.66155					6.09424	6.96564
		TraesCS6D02G158200	TMV response-related protein					4.22596	2.27736					4.94459	5.50283
		TraesCS6D02G158300	Receptor-like protein kinase					1.75297	1.47046					1.55752	2.24988
		TraesCS6D02G158400	Receptor-like protein kinase				1.92939	2.90719	2.36921				1.78441	3.03433	4.5684
40	chr7D	TraesCS7D02G080200	Sugar transporter, putative					2.5095	2.54902				2.05613	2.0269	3.07345
		TraesCS7D02G080300	Pleiotropic drug resistance ABC transporter (LR34)											2.07455	2.55595
		TraesCS7D02G080400	CYP71E				3.84462	4.30969	2.58346					4.54997	5.35797
		TraesCS7D02G080500	Lectin receptor kinase				2.13811	3.17241	2.24608				1.90926	2.77601	3.67064
		TraesCS7D02G080600	Lectin receptor kinase					2.42596	2.36574					2.15601	3.15265
		TraesCS7D02G080700	CYP71E					7.62384						5.00765	8.52822
41	chr7D	TraesCS7D02G180400	Protein EXORDIUM-like 1					1.36399	1.12906
		TraesCS7D02G180500	Protein EXORDIUM-like 1					3.84079	2.31324						1.87511
		TraesCS7D02G180600	Protein EXORDIUM-like 1					1.81405	1.5502						1.73933
		TraesCS7D02G180700	Glycosyltransferase					2.10975	2.09938					1.46776	2.49759
		TraesCS7D02G180800	RNA-binding protein					1.14307	1.4061						1.60287
42	chr7D	TraesCS7D02G389800	J-type co-chaperone jac1, mitochondrial									6.83266
		TraesCS7D02G389900	Processing peptidase		37.3355			-36.4586	38.6966		37.4404		-37.526	39.0464
		TraesCS7D02G390000	TMV response-related protein					4.36877	3.00642					2.33049	3.62856
		TraesCS7D02G390100	TMV response-related protein					4.57935	2.68107					3.90785	8.24394
		TraesCS7D02G390200	TMV response-related protein						2.55652						2.82522
43	chr7D	TraesCS7D02G515800	magnesium transporter NIPA (DUF803)					1.05747	1.25297						1.6831
		TraesCS7D02G516100	Eukaryotic aspartyl protease family protein				2.08372	3.06228	2.34724				2.31278	3.47098	4.06456
		TraesCS7D02G516200	1-aminocyclopropane-1-carboxylate oxidase 1				3.43956	2.61671	2.26602					6.11922	3.0387
		TraesCS7D02G516400	Eukaryotic aspartyl protease family protein					1.931	1.74576					1.29994	2.48036
		TraesCS7D02G516500	DUF668 family protein					1.1978	1.61506					1.4703	2.22278
		TraesCS7D02G516700	Chaperone protein dnaJ					4.3564							2.45993
		TraesCS7D02G516800	Chaperone protein dnaJ					1.25234						1.1943
		TraesCS7D02G516900	Chaperone protein dnaJ					1.62273	1.07953						1.31758
44	chrUn	TraesCSU02G008700	Kaurene synthase			2.29607	3.26213	5.3866	2.99518			2.65914	3.7569	4.712	7.2944
		TraesCSU02G008800	CYP99A			2.71382	4.05493	6.26678	3.0951			2.96656	4.30177	4.9925	6.73933
		TraesCSU02G008900	CYP99A			2.69007	4.0596	6.22998	2.99972			2.97652	4.38715	4.84458	7.62679
		TraesCSU02G009000	Glycosyltransferase			2.19435	3.22858	4.94474	2.76752			2.19939	2.96272	4.26591	6.32753
		TraesCSU02G009100	CYP99A			2.51295	3.04362	5.49567	2.98329				2.91166	4.20879	6.54984
		TraesCSU02G009300	Wall-associated receptor kinase-like protein					3.50144	2.58851					3.83788	4.39142
		TraesCSU02G009400	Receptor-like protein kinase				1.54226	2.72271	2.56411				2.0729	2.41063	3.87978
