# Supplementary material for: Analysis of the chromosomal clustering of Fusarium-responsive wheat genes uncovers new players in the defence against head blight disease
Source: Sci Rep. 2021 Apr 2;11:7446. doi: 10.1038/s41598-021-86362-4 (PMC8018971; doi:10.1038/s41598-021-86362-4)
Supplement: Supplementary file 11 — Supplementary Table S5 [file 41598_2021_86362_MOESM11_ESM.xlsx]

## Sheet: Title page
SUPPLEMENTARY TABLE 5
Analysis of the chromosomal clustering of Fusarium-responsive wheat genes uncovers new players in the defence against head blight disease
Alexandre Perochon1,+, Harriet R. Benbow1,+, Katarzyna Ślęczka-Brady1, Keshav B. Malla1 and Fiona M. Doohan1,*
1UCD School of Biology and Environmental Science and Earth Institute, College of Science, University College Dublin, Belfield, Dublin 4, Ireland
*Corresponding author email: fiona.doohan@ucd.ie
+These authors contributed equally to this work

## Sheet: Table S5
Table S5. QTL-7D gene annotation and Fusarium response.
Chromosome	Physical position	Gene ID	Gene description	Fusarium-responsive	FRGC
chr7D	133311846 - 133316602	TraesCS7D02G179900	Serine/threonine-protein phosphatase 2A activator	no
chr7D	133319927-133320935	TraesCS7D02G180000	3-isopropylmalate dehydrogenase 1	no
chr7D	133320008-133320965	TraesCS7D02G180100	Protein EXORDIUM-like 1	no
chr7D	133327022-133327661	TraesCS7D02G180200	Germin-like protein	no
chr7D	133492059-133493291	TraesCS7D02G180300	Protein EXORDIUM-like 1	no
chr7D	133611207-133612438	TraesCS7D02G180400	Protein EXORDIUM-like 1	yes	FRGC 41
chr7D	133664609-133665887	TraesCS7D02G180500	Protein EXORDIUM-like 1	yes
chr7D	133827123-133828490	TraesCS7D02G180600	Protein EXORDIUM-like 1	yes
chr7D	134101112-134103244	TraesCS7D02G180700	Glycosyltransferase	yes
chr7D	134174366-134178902	TraesCS7D02G180800	RNA-binding protein	yes
chr7D	134443249-134443938	TraesCS7D02G180900	P-loop containing nucleoside triphosphate hydrolases superfamily protein	no
chr7D	134466311-134467039	TraesCS7D02G181000	Histone H4	no
chr7D	134483625-134484036	TraesCS7D02G181100	UBP1-associated protein 2A	no
chr7D	134484985-134493404	TraesCS7D02G181200	4-phosphopantetheinyl transferase	no
chr7D	135348633-135350219	TraesCS7D02G181300	B3 domain-containing protein	no
chr7D	135357261-135358735	TraesCS7D02G181400	Myb transcription factor	no
chr7D	135361514-135366040	TraesCS7D02G181500	Oxidation resistance protein 1	no
chr7D	135393750-135396966	TraesCS7D02G181600	Annexin	no
chr7D	135398722-135400029	TraesCS7D02G181700	Transducin/WD40 repeat-like superfamily protein	no
chr7D	135436400-135438286	TraesCS7D02G181800	Interleukin-6	no
chr7D	135438406-135439059	TraesCS7D02G181900	Ethylene-responsive transcription factor, putative	no
chr7D	135442697-135445423	TraesCS7D02G182000	secretion-regulating guanine nucleotide exchange factor	no
chr7D	135666719-135673490	TraesCS7D02G182100	Ankyrin-3	no
chr7D	135776719-135777391	TraesCS7D02G182400	S-adenosyl-L-methionine-dependent methyltransferases superfamily protein	no
chr7D	135931530-135935729	TraesCS7D02G182500	DNA-directed RNA polymerase subunit	no
chr7D	136013158-136015620	TraesCS7D02G182600	Trehalose 6-phosphate phosphatase	no
chr7D	136203798-136205955	TraesCS7D02G182700	ethylene-responsive transcription factor	no
chr7D	136243637-136248259	TraesCS7D02G182800	Mitochondrial 39S ribosomal protein L53	no
chr7D	136252839-136253741	TraesCS7D02G182900	BZIP transcription factor	no
chr7D	136416279-136418765	TraesCS7D02G183000	Metallophosphoesterase 1	no
chr7D	136469811-136472146	TraesCS7D02G183100	Type I inositol-1,4,5-trisphosphate 5-phosphatase	no
chr7D	136535429-136536817	TraesCS7D02G183200	MBOAT (Membrane bound O-acyl transferase) family protein	yes
chr7D	136586222-136587193	TraesCS7D02G183300	Acyl carrier protein	no
chr7D	136588975-136592704	TraesCS7D02G183400	2,3-bisphosphoglycerate-dependent phosphoglycerate mutase	yes
chr7D	136890869-136892505	TraesCS7D02G183500	senescence-associated family protein, putative (DUF581)	no
chr7D	136996146-137008843	TraesCS7D02G183600	U-box domain-containing protein	no
chr7D	137292664-137293674	TraesCS7D02G183700	Structural constituent of ribosome, putative	no
chr7D	137555167-137558914	TraesCS7D02G183800	Membrane-anchored ubiquitin-fold protein	no
chr7D	137559108-137566491	TraesCS7D02G183900	electron protein, putative (Protein of unknown function, DUF547)	yes
chr7D	137569709-137571165	TraesCS7D02G184000	Mitochondrial transcription termination factor-like	no
chr7D	137788404-137790123	TraesCS7D02G184200	Mitochondrial transcription termination factor-like	no
chr7D	137869775-137872000	TraesCS7D02G184300	Mitochondrial transcription termination factor-like	no
chr7D	137900532-137901576	TraesCS7D02G184400	Heavy metal transport/detoxification superfamily protein	no
