# Supplementary material for: Analysis of the chromosomal clustering of Fusarium-responsive wheat genes uncovers new players in the defence against head blight disease
Source: Sci Rep. 2021 Apr 2;11:7446. doi: 10.1038/s41598-021-86362-4 (PMC8018971; doi:10.1038/s41598-021-86362-4)
Supplement: Supplementary file 12 — Supplementary Table S6 [file 41598_2021_86362_MOESM12_ESM.xlsx]

## Sheet: Title page
SUPPLEMENTARY TABLE 6
Analysis of the chromosomal clustering of Fusarium-responsive wheat genes uncovers new players in the defence against head blight disease
Alexandre Perochon1,+, Harriet R. Benbow1,+, Katarzyna Ślęczka-Brady1, Keshav B. Malla1 and Fiona M. Doohan1,*
1UCD School of Biology and Environmental Science and Earth Institute, College of Science, University College Dublin, Belfield, Dublin 4, Ireland
*Corresponding author email: fiona.doohan@ucd.ie
+These authors contributed equally to this work

## Sheet: Table S6
Table S6. List of Fusarium-responsive gene clusters positioned less than 5 Mb from a FHB QTL molecular markers.
Cluster ID	Chromosome	Sources	QTL peak marker	Marker distance to cluster (Mb)a	References
5	1D	DH181	Xgdm126	4.7415	1
9	2A	Arina	wPt-7721	0.0067a	2
15	2D	Kenyon	Xcfd36	2.0343	3
		Naxos	D_F1BEJMU02GB94Z_188	2.8657	4
		Frontana	wPt-3812	3.4010	5
22	3D	Shanghai-3/Catbird	Xcfd9; Xbarc323	4.1059; 4.9574	6
25	4D	Naxos	Rht-D1	3.9181	4
		Soissons			7
		Apache; History; Romanus			8
		Arina			9
41	7D	Haiyanzhong	Xcfd46	0.3057	10
		Haiyanzhong; Catbird	Xwmc702	3.8233	10, 11
aThe distance is calculated with the postion of genes within each cluster. For the cluster 9, the marker locate within the cluster and is distant of 0.0067 Mb with the closest gene.
References
1 Yang, Z., Gilbert, J., Fedak, G. & Somers, D. J. Genetic characterization of QTL associated with resistance to Fusarium head blight in a doubled-haploid spring wheat population. Genome 48, 187-196, doi:10.1139/g04-104 (2005).
2 Buerstmayr, M. & Buerstmayr, H. Comparative mapping of quantitative trait loci for Fusarium head blight resistance and anther retention in the winter wheat population Capo x Arina. Theor Appl Genet 128, 1519-1530, doi:10.1007/s00122-015-2527-8 (2015).
3 McCartney, C. A. et al. Fusarium Head Blight Resistance QTL in the Spring Wheat Cross Kenyon/86ISMN 2137. Frontiers in Microbiology 7, doi:10.3389/fmicb.2016.01542 (2016).
4 He, X. et al. QTL Characterization of Fusarium Head Blight Resistance in CIMMYT Bread Wheat Line Soru#1. PLOS ONE 11, e0158052, doi:10.1371/journal.pone.0158052 (2016).
5 Szabó-Hevér, Á. et al. Erratum to: Differential influence of QTL linked to Fusarium head blight, Fusarium-damaged kernel, deoxynivalenol contents and associated morphological traits in a Frontana-derived wheat population. Euphytica 200, 27-27, doi:10.1007/s10681-014-1229-7 (2014).
6 Lu, Q. et al. Anther extrusion and plant height are associated with Type I resistance to Fusarium head blight in bread wheat line 'Shanghai-3/Catbird'. Theor Appl Genet 126, 317-334, doi:10.1007/s00122-012-1981-9 (2013).
7 Srinivasachary et al. Semi-dwarfing Rht-B1 and Rht-D1 loci of wheat differ significantly in their influence on resistance to Fusarium head blight. Theoretical and Applied Genetics 118, 695, doi:10.1007/s00122-008-0930-0 (2008).
8 Holzapfel, J. et al. Inheritance of resistance to Fusarium head blight in three European winter wheat populations. Theoretical and Applied Genetics 117, 1119-1128, doi:10.1007/s00122-008-0850-z (2008).
9 Draeger, R. et al. Identification of QTLs for resistance to Fusarium head blight, DON accumulation and associated traits in the winter wheat variety Arina. Theoretical and Applied Genetics 115, 617-625, doi:10.1007/s00122-007-0592-3 (2007).
10 Li, T., Bai, G., Wu, S. & Gu, S. Quantitative trait loci for resistance to fusarium head blight in a Chinese wheat landrace Haiyanzhong. Theoretical and Applied Genetics 122, 1497-1502, doi:10.1007/s00122-011-1549-0 (2011).
11 Cativelli, M., Lewis, S. & Appendino, M. L. A Fusarium Head Blight Resistance Quantitative Trait Locus on Chromosome 7D of the Spring Wheat Cultivar Catbird. Crop Science 53, 1464-1471, doi:10.2135/cropsci2012.07.0435 (2013).
