# Supplementary material for: Analysis of the chromosomal clustering of Fusarium-responsive wheat genes uncovers new players in the defence against head blight disease
Source: Sci Rep. 2021 Apr 2;11:7446. doi: 10.1038/s41598-021-86362-4 (PMC8018971; doi:10.1038/s41598-021-86362-4)
Supplement: Supplementary file 13 — Supplementary Table S7 [file 41598_2021_86362_MOESM13_ESM.xlsx]

## Sheet: Title page
SUPPLEMENTARY TABLE 7
Analysis of the chromosomal clustering of Fusarium-responsive wheat genes uncovers new players in the defence against head blight disease
Alexandre Perochon1,+, Harriet R. Benbow1,+, Katarzyna Ślęczka-Brady1, Keshav B. Malla1 and Fiona M. Doohan1,*
1UCD School of Biology and Environmental Science and Earth Institute, College of Science, University College Dublin, Belfield, Dublin 4, Ireland
*Corresponding author email: fiona.doohan@ucd.ie
+These authors contributed equally to this work

## Sheet: Table S7
Table S7. qRT-PCR primer sets used in this study.
Gene ID	Primers	Primer sequences (5' to 3')	Reference
TraesCS4D02G102700	LecRK for	GGCACACACACGTCTACTTCA	This study
	LecRK rev	TGTGCTGTCCCATTCAATCA
TraesCS4D02G102900	RZ53 for	GGGTTGCTCTGATTTCAACCTC
	RZ53 rev	CGAATTACTCGTCGCAGAA
TraesCS4D02G103000	ADH1 for	TCCTTGGCAAAGTAGCGTAGTA
	ADH1 rev	GCAGAAGCAACGGGACAC
TraesCS4D02G103100	ADH2 for	GGATGGACGAGTAGATCGCT
	ADH2 rev	CCAACTGAAAGCTGCCGAT
TraesCS4D02G103200	SWAP for	GCTGACTTGGTGACGGAAAA
	SWAP rev	CATGCATGCCCTGATCTGG
TraesCS4D02G103600	CPD for	TCTCGGCCTATTTCGCTCAT
	CPD rev	TCCATATCCAGCTGCTTTTGT
TraesCS4D02G102800	TaFROG for	ACAAGGGATCTCGAGGACTG	12
	TaFROG rev	TTGCCAAACAAGATGATTACTATTC
TraesCS5B02G165200	TaPP2AA3 for	TCGGAGAGTTCGTTCTAGCC	13
	TaPP2AA3 rev	CACCATCGAAACAACGTGTC
TraesCS1B02G343700 / TraesCS1D02G332500	TaYLS8 for	CAACTGGGCAATGAAAGACA
	TaYLS8 rev	CATGAATAGCCAGGCACAGA
References
12 Perochon, A. et al. TaFROG Encodes a Pooideae Orphan Protein That Interacts with SnRK1 and Enhances Resistance to the Mycotoxigenic Fungus Fusarium graminearum. Plant Physiol 169, 2895-2906, doi:10.1104/pp.15.01056 (2015).
13 Perochon, A. et al. A wheat NAC interacts with an orphan protein and enhances resistance to Fusarium head blight disease. Plant Biotechnology Journal 17, 1892-1904, doi:10.1111/pbi.13105 (2019).
